# Supplementary material for: A Prognostic Model for Development of Profound Shock among Children Presenting with Dengue Shock Syndrome
Source: PLoS One. 2015 May 6;10(5):e0126134. doi: 10.1371/journal.pone.0126134 (PMC4422752; doi:10.1371/journal.pone.0126134)
Supplement: S2 File — (ZIP) [file pone.0126134.s002.zip]

Archive with 2 entries (2 files):
- data.csv
- data_description.txt
