# Supplementary material for: A Prognostic Model for Development of Profound Shock among Children Presenting with Dengue Shock Syndrome
Source: PLoS One. 2015 May 6;10(5):e0126134. doi: 10.1371/journal.pone.0126134 (PMC4422752; doi:10.1371/journal.pone.0126134)
Supplement: S2 File — (ZIP) [file pone.0126134.s002.zip › data.csv]

st_no	profound	reshock	inotrop	severe_bleed	organ_failure	survive	year	age	sex	wt	day_ill	pp	sys_bp	pulse	hemo	temp	bleed_exam	abtend	liver	ascite_eff	hct	plt	AST	PCRserotype
1000	No	No	No	No	No	Recovery	2004	13	Female	28	4	20	100	120	1	37	Mucose	Yes	2	No	48	22000	NA	NA
1001	No	Yes	No	No	No	Recovery	2004	14	Female	40	4	20	110	130	1	37	None	No	NA	No	49	NA	NA	NA
1002	Yes	Yes	No	No	No	Recovery	2004	9	Female	29	5	20	100	200	1	37	Skin	Yes	2	No	55	12000	NA	DENV-2
1003	No	No	No	No	No	Recovery	2004	10	Female	31	6	20	95	100	1	37	Skin	Yes	1	No	40	31300	NA	DENV-2
1004	No	No	No	No	No	Recovery	2004	9	Male	22	5	20	80	200	2	37	Skin	Yes	1	No	50	116000	NA	NA
1005	No	Yes	No	No	No	Recovery	2004	13	Male	28.5	4	20	90	200	1	37	Skin	Yes	2	No	45	89700	NA	NA
1006	No	No	No	No	No	Recovery	2004	12	Male	41	5	20	100	90	1	37	Skin	Yes	2	No	50	30000	NA	NA
1007	No	No	No	No	No	Recovery	2004	3	Male	14	5	15	85	120	1	37	Skin	Yes	2	No	50	27400	NA	DENV-2
1008	No	No	No	No	No	Recovery	2004	9	Male	21	4	20	85	132	2	37	Skin	Yes	3	No	50	29000	NA	DENV-2
1009	No	No	No	No	No	Recovery	2004	10	Female	25.5	4	20	90	120	1	37	Skin	Yes	2	No	45	39100	NA	NA
1010	No	Yes	No	No	No	Recovery	2004	8	Female	16.5	5	15	75	120	2	37	Skin	Yes	3	No	53	21400	NA	DENV-2
1011	No	No	No	No	No	Recovery	2004	8	Female	24	5	20	80	100	2	37	None	Yes	2	No	46	41500	NA	NA
1019	No	No	No	No	No	Recovery	2004	4	Male	25	5	20	100	120	1	37	Skin	Yes	2	No	45	35300	NA	NA
102	Yes	Yes	No	No	No	Recovery	2003	8	Female	32	6	10	85	90	2	37	Skin	Yes	3	No	51	NA	NA	DENV-4
1022	No	No	No	No	No	Recovery	2004	13	Female	35	5	20	90	100	1	38	Skin	Yes	1	No	50	115000	NA	NA
1023	No	No	No	No	No	Recovery	2004	12	Female	30	6	20	80	110	2	37	Skin	Yes	1	No	45	43000	NA	NA
1024	Yes	Yes	No	No	No	Recovery	2004	9	Female	19.3	5	15	85	140	2	37	None	Yes	2	No	44	36000	NA	DENV-2
1025	No	No	No	No	No	Recovery	2004	10	Female	22.8	4	15	90	126	1	37	Skin	Yes	2	No	54	36200	NA	NA
1026	No	No	No	No	No	Recovery	2004	12	Female	35	5	20	120	120	1	37	Skin	Yes	2	No	51	68600	NA	NA
1027	No	No	No	No	No	Recovery	2004	12	Female	40	4	15	95	120	1	37	Skin	Yes	1	No	48	38000	NA	NA
1028	No	No	No	No	No	Recovery	2004	14	Male	60	5	15	90	200	1	37	Skin	Yes	3	No	55	40400	NA	DENV-2
1029	No	No	No	No	No	Recovery	2004	6	Female	27	6	20	80	100	2	37	Skin	Yes	2.5	No	48	20200	NA	NA
1030	No	No	No	No	No	Recovery	2004	11	Male	40	5	15	90	120	1	37	Skin	Yes	3	No	54	59000	NA	NA
1031	No	Yes	No	No	No	Recovery	2004	7	Male	14	5	20	90	120	1	37	Skin	Yes	1	No	50	17400	NA	NA
1032	No	Yes	No	No	No	Recovery	2004	13	Male	40.5	5	25	95	100	1	37	Skin	Yes	3	No	52	23900	NA	NA
1033	No	No	No	No	No	Recovery	2004	5	Female	21	4	15	110	140	1	37	None	No	0	No	43	237000	NA	NA
1034	No	Yes	No	No	No	Recovery	2004	4	Male	16	4	20	80	140	1	37	Skin	Yes	2	No	48	21000	NA	Negative
1035	Yes	Yes	Yes	No	No	Recovery	2004	8	Male	23	4	20	90	110	1	37	Skin	Yes	3	No	46	61000	NA	DENV-2
1036	No	No	No	No	No	Recovery	2004	13	Female	29.5	7	10	80	120	2	37	Skin	Yes	2	No	45	8880	NA	DENV-2
1037	Yes	Yes	No	No	No	Recovery	2004	10	Female	30	5	15	90	200	1	37	Skin	Yes	1	No	51	18700	NA	DENV-1
1038	No	Yes	No	No	No	Recovery	2004	12	Female	50	5	20	90	120	1	37	None	Yes	1	No	50	25300	NA	DENV-2
1039	No	No	No	No	No	Recovery	2004	14	Female	30	5	15	90	120	1	37	Skin	Yes	2	No	53	42000	NA	DENV-1
104	No	No	No	No	No	Recovery	2003	7	Male	18	4	15	105	100	1	37	Skin	Yes	0	No	52	50000	NA	DENV-2
1040	No	No	No	No	No	Recovery	2004	5	Female	20	5	15	85	120	2	37	None	Yes	2	No	45	36500	NA	Negative
1041	No	No	No	No	No	Recovery	2004	10	Male	45	5	20	100	100	1	37	Skin	Yes	2	No	52	52100	NA	DENV-2
1042	No	No	No	No	No	Recovery	2004	7	Female	35	3	0	0	200	3	37	None	Yes	1	No	50	60900	NA	DENV-2
1043	Yes	Yes	No	No	No	Recovery	2004	7	Male	30	4	0	0	200	3	37	Skin	Yes	2	No	51	80000	NA	DENV-2
1044	No	Yes	No	No	No	Recovery	2004	12	Male	47	5	15	95	120	1	37	Skin	Yes	2	No	54	21000	NA	DENV-2
1045	No	Yes	No	No	No	Recovery	2004	5	Female	14	5	20	80	120	2	37	None	Yes	1	No	44	38000	NA	Negative
1046	No	No	No	No	No	Recovery	2004	8	Male	20	5	15	85	118	2	37	None	Yes	1	No	53	NA	NA	Negative
1047	No	No	No	No	No	Recovery	2004	11	Male	29	6	20	85	100	2	37	Skin	Yes	2	No	56	30000	NA	DENV-2
1048	No	No	No	No	No	Recovery	2004	9	Female	41	6	0	0	200	3	37	Skin	Yes	1	No	50	32800	NA	DENV-1
1049	No	No	No	No	No	Recovery	2004	12	Female	35	6	15	95	110	1	37	Skin	Yes	2	No	49	26000	NA	DENV-2
1050	No	No	No	No	No	Recovery	2004	9	Female	28.5	5	20	100	130	1	37	None	Yes	2	No	45	13400	NA	DENV-2
1051	No	No	No	No	No	Recovery	2004	6	Female	17	4	20	80	100	2	37	None	Yes	3	No	50	45000	NA	DENV-1
1052	No	Yes	No	No	No	Recovery	2004	9	Female	22	4	15	80	104	2	37	None	Yes	1	No	46	24400	NA	DENV-2
1053	No	No	No	No	No	Recovery	2004	9	Female	29	4	20	100	200	1	37	Skin	Yes	1.5	No	47	30300	NA	DENV-2
1054	Yes	Yes	No	No	No	Recovery	2004	10	Female	24	5	15	80	92	2	37.5	Skin	Yes	3	No	46	38000	NA	DENV-2
1055	No	Yes	No	No	No	Recovery	2004	9	Male	30	4	20	90	120	1	39	Skin	Yes	1	No	46	50000	NA	DENV-2
1056	Yes	Yes	No	No	No	Recovery	2004	10	Male	26	3	20	85	100	2	38.6	Mucose	Yes	3	No	48	29300	NA	DENV-2
1057	No	No	No	No	No	Recovery	2004	3	Male	21	5	10	100	120	1	37	Skin	Yes	3	No	50	30500	NA	DENV-2
1058	No	No	No	No	No	Recovery	2004	8	Male	19	4	20	95	120	1	37	None	Yes	2	No	51	50000	NA	DENV-2
1059	No	No	No	No	No	Recovery	2005	13	Male	38	4	20	100	120	1	38.5	Skin	Yes	2	No	47	20900	NA	DENV-2
106	No	No	No	No	No	Recovery	2003	11	Male	25	5	10	90	120	1	37	Skin	Yes	2	No	58	78200	NA	DENV-2
1060	No	No	No	No	No	Recovery	2005	5	Male	16	6	20	90	200	1	37	Skin	Yes	3	No	48	88000	NA	Negative
1061	No	No	No	No	No	Recovery	2005	11	Male	33.5	6	15	95	100	1	37	None	Yes	3	No	46.5	9060	NA	Negative
1062	No	Yes	No	No	No	Recovery	2005	7	Female	27	4	15	90	110	1	37	Skin	Yes	2	No	46	21900	NA	DENV-3
1063	No	No	No	No	No	Recovery	2005	9	Female	38	3	20	80	130	2	37	Skin	Yes	2	No	49	28700	NA	DENV-2
1064	No	No	No	No	No	Recovery	2005	10	Male	33	5	15	90	128	1	38.4	Skin	Yes	2	No	44	41600	NA	DENV-2
1065	No	No	No	No	No	Recovery	2005	12	Female	30	5	15	95	200	1	37	Skin	Yes	2.5	No	50	68700	NA	Negative
1066	No	Yes	No	No	No	Recovery	2005	14	Male	40	5	20	100	100	1	37	Skin	Yes	2	No	54	38200	NA	DENV-2
1067	No	No	No	No	No	Recovery	2005	9	Female	20	6	20	90	120	1	37	None	Yes	3	No	49	88300	NA	DENV-2
1068	No	Yes	No	No	No	Recovery	2005	10	Male	28	4	10	100	140	1	37	Skin	Yes	2	No	50	40700	NA	DENV-2
1069	No	No	No	No	No	Recovery	2005	12	Female	28	7	15	80	120	2	37	None	No	3	No	44	54400	NA	Negative
107	No	Yes	No	No	No	Recovery	2003	14	Female	25	3	0	0	200	3	37	Skin	Yes	2	No	58	46000	NA	DENV-2
1070	No	No	No	No	No	Recovery	2005	12	Female	27.5	5	20	100	104	1	37	Skin	Yes	2	No	58	26600	NA	NA
1071	No	Yes	No	No	No	Recovery	2005	13	Male	25	4	20	100	140	1	37	Skin	Yes	2	No	50	43100	NA	DENV-2
1072	No	No	No	No	No	Recovery	2005	14	Female	35	6	20	90	100	1	37	Skin	Yes	2	No	43	35700	NA	Negative
1073	No	Yes	No	No	No	Recovery	2005	8	Female	24.5	3	20	90	130	1	37	None	Yes	1	No	56	24800	NA	Negative
1074	No	Yes	No	No	No	Recovery	2005	13	Male	26	6	20	110	110	1	37	None	Yes	3	No	52	24100	NA	DENV-2
1076	No	No	No	No	No	Recovery	2005	9	Female	22	4	20	100	120	1	39.2	None	Yes	2	No	49	NA	NA	DENV-2
1077	No	No	No	No	No	Recovery	2005	8	Female	15	6	20	100	106	1	37	None	Yes	2	No	43	86000	NA	Negative
1078	No	No	No	No	No	Recovery	2005	12	Male	30	5	20	90	100	1	37	Skin	Yes	1	No	49	60400	NA	DENV-2
1079	No	No	No	No	No	Recovery	2005	11	Male	42.5	5	20	90	200	1	37	Skin	Yes	1	No	44	18600	NA	Negative
1080	No	Yes	No	No	No	Recovery	2005	10	Female	25	4	20	90	110	1	37	None	Yes	2	No	NA	40000	NA	DENV-2
1081	No	No	No	No	No	Recovery	2005	9	Female	25	4	20	85	120	2	37	Mucose	Yes	2	No	50	40000	NA	Negative
1082	No	Yes	No	No	No	Recovery	2005	14	Male	68	6	10	90	100	1	37	Skin	Yes	3	No	NA	11700	NA	DENV-2
1083	Yes	Yes	No	No	No	Recovery	2005	11	Female	27.5	5	20	90	120	1	37	Skin	No	0	No	48	42000	NA	DENV-2
1084	Yes	Yes	No	No	No	Recovery	2005	5	Female	18	5	0	0	200	3	37	Skin	Yes	3	No	42	64000	NA	DENV-1
1085	Yes	Yes	No	No	No	Recovery	2005	6	Male	19	6	20	90	120	1	37	Skin	NA	3	No	53	NA	NA	Negative
1086	No	Yes	No	No	No	Recovery	2005	11	Male	20	4	0	0	200	3	38.7	Skin	Yes	3	No	58	40200	NA	DENV-2
1087	No	No	No	No	No	Recovery	2005	13	Male	65	5	0	0	200	3	37	Skin	No	0	No	52	25600	NA	DENV-2
1088	No	No	No	No	No	Recovery	2005	12	Male	26	5	15	100	110	1	37	Skin	Yes	3	No	46	18900	NA	DENV-1
1089	No	No	No	No	No	Recovery	2005	13	Male	40	5	25	90	100	1	37	Skin	Yes	2	No	50	32100	NA	DENV-2
1090	No	No	No	No	No	Recovery	2005	11	Female	20	4	10	80	120	2	37	None	No	2	No	46	34200	NA	DENV-2
1091	No	No	No	No	No	Recovery	2005	12	Female	43	6	20	90	100	1	37	None	Yes	2	No	42	28000	NA	DENV-3
1092	Yes	Yes	No	No	No	Recovery	2005	11	Female	26.5	5	20	90	120	1	38.5	Skin	Yes	2	No	50	16900	NA	DENV-1
1093	No	No	No	No	No	Recovery	2005	13	Female	33	4	15	90	102	1	37	None	Yes	2	No	47	14000	NA	DENV-1
1095	No	Yes	No	No	No	Recovery	2005	6	Male	15	6	25	85	120	2	37	Skin	No	4	Yes	53	17000	NA	DENV-2
1096	No	No	No	No	No	Recovery	2005	10	Female	24	5	10	100	200	1	37	None	No	3	No	46	11900	NA	DENV-2
1097	Yes	Yes	No	No	No	Recovery	2005	12	Female	39	4	20	80	110	2	37.5	None	No	2	No	54	126000	NA	DENV-1
1098	No	Yes	No	No	No	Recovery	2005	12	Male	35	6	5	110	200	2	37	None	No	0	No	52	61500	NA	Negative
1099	Yes	Yes	Yes	No	No	Recovery	2005	5	Male	18	5	20	90	120	1	37	None	Yes	3	Yes	45	108000	NA	DENV-3
110	Yes	Yes	No	No	No	Recovery	2003	9	Male	33	5	20	80	120	2	37	Skin	Yes	2	No	49	24000	NA	DENV-2
1100	Yes	Yes	Yes	No	No	Recovery	2005	5	Female	17	7	15	90	130	1	38	None	No	3	No	50	30000	NA	DENV-1
1101	Yes	Yes	No	No	No	Recovery	2005	4	Female	14	5	15	85	130	1	37	None	Yes	1	No	34	41000	NA	DENV-1
1102	Yes	Yes	Yes	No	No	Recovery	2005	5	Male	14	5	0	0	200	3	37	Skin	Yes	3	No	56	17300	NA	DENV-3
1103	No	No	No	No	No	Recovery	2005	12	Male	44	4	20	85	200	2	37.5	None	No	3	No	49	30000	NA	DENV-2
1104	No	No	No	No	No	Recovery	2005	13	Female	42	6	20	90	130	1	37	Mucose	No	2	No	53	30000	NA	DENV-3
1105	No	No	No	No	No	Recovery	2005	12	Female	23	4	10	90	120	1	37	None	Yes	1	No	54	26000	NA	DENV-2
1106	No	No	No	No	No	Recovery	2005	11	Male	28	4	20	110	120	1	37	None	No	1.5	No	48	112000	NA	DENV-1
1107	No	Yes	No	No	No	Recovery	2005	11	Male	29	4	10	90	120	1	37	Skin	Yes	1	No	52	18600	NA	Negative
1108	Yes	Yes	No	No	No	Recovery	2005	13	Male	46	4	0	0	200	3	37	Skin	Yes	2	No	58	29000	NA	DENV-2
1109	No	No	No	No	No	Recovery	2005	12	Male	74	5	20	110	128	1	38.2	Skin	No	3	No	54	28000	NA	DENV-2
111	No	No	No	No	No	Recovery	2003	11	Male	25	4	0	0	200	3	37	None	Yes	2	No	57	58700	NA	DENV-2
1110	No	No	No	No	No	Recovery	2005	10	Female	55	3	20	100	110	1	37	None	Yes	2	No	46	56000	NA	DENV-1
1111	No	No	No	No	No	Recovery	2005	5	Male	27	6	15	110	120	1	37	Skin	Yes	2.5	No	48	74000	NA	Negative
1112	No	No	No	No	No	Recovery	2005	6	Male	31	6	0	0	200	3	37	None	Yes	2	No	49	42000	NA	DENV-2
1113	No	No	No	No	No	Recovery	2005	13	Male	44	5	15	110	110	1	37	None	Yes	1.5	No	50	51000	NA	DENV-2
1114	No	No	No	No	No	Recovery	2005	14	Male	34.5	4	20	90	110	1	37	Skin	Yes	2	No	51	49000	NA	DENV-2
1115	No	No	No	No	No	Recovery	2005	11	Male	40	4	15	95	120	1	37	None	Yes	3	No	45	55000	NA	DENV-2
1117	No	Yes	No	No	No	Recovery	2005	12	Male	40	6	20	100	120	1	37	Skin	Yes	1.5	No	54	36800	140	Negative
1118	No	Yes	No	No	No	Recovery	2005	14	Male	28	5	15	90	120	1	37	Skin	No	1	No	53	45000	NA	DENV-2
1119	No	No	No	No	No	Recovery	2005	4	Female	12.5	4	20	95	120	1	37	None	No	1	No	42	61000	129	DENV-2
1120	No	No	No	No	No	Recovery	2005	5	Male	21	6	20	100	120	1	37	None	No	1	No	49	23300	80	NA
1121	No	Yes	No	No	No	Recovery	2005	12	Male	27	6	20	105	120	1	37	Skin	Yes	3	No	49	24000	NA	DENV-3
1122	No	No	No	No	No	Recovery	2005	11	Female	23	5	20	110	100	1	37	Skin	Yes	2	No	51	17000	58	Negative
1123	No	Yes	No	No	No	Recovery	2005	5	Male	16	5	10	80	100	2	37	Skin	No	2	No	50	36000	134	NA
1124	No	No	No	No	No	Recovery	2005	11	Female	30	5	20	100	106	1	37	Skin	No	2	No	50	27000	179	Negative
1125	No	Yes	No	No	No	Recovery	2005	7	Female	25	5	10	90	120	1	37	None	Yes	2	No	50	48000	260	NA
1126	Yes	Yes	No	Yes	No	Recovery	2005	2	Female	12	5	0	0	200	3	37	Skin	NA	3	No	56	90000	49	DENV-2
1127	No	Yes	No	No	No	Recovery	2005	11	Male	23	5	20	100	120	1	37.5	None	No	3	No	49	71000	103	DENV-2
1129	No	Yes	No	No	No	Recovery	2005	9	Male	23	5	15	95	120	1	37	Skin	Yes	3	No	59	77600	74	NA
113	No	Yes	No	No	No	Recovery	2003	12	Female	34	5	20	90	120	1	37	None	Yes	3	No	50	24000	NA	DENV-2
1130	No	Yes	No	No	No	Recovery	2005	10	Female	39	6	15	100	120	1	37	Skin	Yes	2	No	52	63700	NA	Negative
1131	No	No	No	No	No	Recovery	2005	14	Male	70	5	15	100	120	1	37	Skin	Yes	0	No	56	41000	58	DENV-2
1132	Yes	Yes	Yes	No	No	Recovery	2005	10	Female	28	4	0	0	200	3	37	None	No	2	No	52	33000	260	NA
1133	No	No	No	No	No	Recovery	2005	6	Male	20	5	0	0	200	3	37	None	No	2	No	48	59000	67	NA
1134	No	No	No	No	No	Recovery	2005	10	Male	30	5	20	100	120	1	37	None	Yes	2	No	50	40000	125	NA
1135	No	No	No	No	No	Recovery	2005	9	Male	24	5	20	100	120	1	37	Skin	Yes	2	No	48	51600	115	NA
1136	No	No	No	No	No	Recovery	2005	10	Male	26	4	20	100	120	1	37	None	No	0	No	50	50000	116	NA
1137	No	No	No	No	No	Recovery	2005	11	Male	39	5	20	90	100	1	37	Skin	Yes	NA	No	50	20000	NA	DENV-2
1138	No	No	No	No	No	Recovery	2005	11	Female	32	6	20	100	120	1	37	Skin	Yes	4	No	53	22000	259	Negative
1139	No	No	No	No	No	Recovery	2005	10	Male	34	7	20	110	100	1	37	None	No	1	No	50	25000	66	Negative
1140	No	No	No	No	No	Recovery	2005	11	Male	25	5	20	95	100	1	37	None	No	1	No	41	52000	204	DENV-2
1141	No	No	No	No	No	Recovery	2005	12	Female	31	5	10	80	120	2	37	None	No	2	No	53	19600	83	Negative
1143	No	No	No	No	No	Recovery	2005	14	Male	59	4	20	100	120	1	37	Skin	No	4	No	56	18300	93	Negative
1144	No	No	No	No	No	Recovery	2005	10	Female	34	5	10	100	120	1	37	Skin	Yes	3	No	51	14300	47	Negative
1145	No	No	No	No	No	Recovery	2005	10	Female	25	5	20	100	104	1	37	None	No	1	No	46	53300	17	Negative
1146	No	No	No	No	No	Recovery	2005	6	Female	19	7	15	85	200	2	37	Skin	Yes	2	No	51	66000	111	Negative
1147	No	Yes	No	No	No	Recovery	2005	5	Male	32	5	20	100	200	1	37	None	No	NA	No	54	37500	153	Negative
1149	No	No	No	No	No	Recovery	2005	11	Female	33	5	20	100	120	1	37	Mucose	No	2	No	51	497000	NA	DENV-2
115	No	Yes	No	No	No	Recovery	2003	9	Female	24	5	20	90	112	1	37	None	Yes	3	No	45	30000	NA	DENV-2
1150	No	Yes	No	No	No	Recovery	2005	9	Male	36	6	15	80	200	2	37	None	No	1	No	53	26000	336	Negative
1151	No	No	No	No	No	Recovery	2005	7	Male	22	7	15	90	90	1	37	None	No	2	No	NA	56000	179	Negative
1152	No	No	No	No	No	Recovery	2005	14	Female	64	5	20	100	100	1	37	None	No	NA	No	50	44000	110	DENV-1
1153	No	No	No	No	No	Recovery	2005	7	Male	21	6	25	110	200	1	37	Skin	Yes	3	No	45	50600	180	DENV-1
1154	No	No	No	No	No	Recovery	2005	9	Male	40	4	10	100	120	1	37	Mucose	Yes	2	No	47	24000	98	DENV-1
1155	Yes	Yes	No	No	No	Recovery	2005	11	Male	39	4	15	105	120	1	37	Skin	No	3	No	42	25000	118	DENV-2
1156	No	No	No	No	No	Recovery	2005	10	Female	51	7	20	85	200	2	37	Mucose	No	NA	No	50	32200	74	DENV-1
1157	Yes	Yes	No	No	No	Recovery	2005	8	Female	16	4	0	0	200	3	37	None	No	2	No	NA	30300	13	DENV-1
1159	Yes	Yes	Yes	No	No	Recovery	2005	2	Female	11	5	5	100	200	2	37	None	No	2	No	48	50000	182	DENV-2
1160	No	No	No	No	No	Recovery	2005	10	Female	27	5	20	100	120	1	37	Skin	No	2	No	50	15300	103	Negative
1161	No	No	No	No	No	Recovery	2005	12	Male	53	4	5	100	120	2	37	Skin	Yes	2	No	50	37000	137	Negative
1162	No	Yes	No	No	No	Recovery	2005	10	Male	30	5	10	100	128	1	37	None	Yes	3	No	49	35800	100	Negative
1164	Yes	Yes	No	No	No	Recovery	2005	8	Female	32	5	5	85	200	2	37	None	Yes	2.5	No	54	6430	170	Negative
1165	No	No	No	No	No	Recovery	2005	10	Male	38	4	20	100	110	1	37	Skin	Yes	2	No	50	95000	113	DENV-1
1166	Yes	Yes	Yes	No	No	Recovery	2005	4	Female	20	4	15	85	100	1	37	None	No	2	No	55	6300	245	NA
1167	No	No	No	No	No	Recovery	2005	14	Female	57	5	25	105	100	1	37	Skin	Yes	1	No	47	15000	153	DENV-1
1168	No	No	No	No	No	Recovery	2005	13	Male	39	4	20	80	100	2	37	Mucose	Yes	2	No	47	28000	204	DENV-2
1169	No	No	No	No	No	Recovery	2005	9	Male	40	5	20	90	100	1	37	Skin	Yes	1	No	NA	55000	172	DENV-1
117	Yes	Yes	No	No	No	Recovery	2003	10	Male	25	6	15	95	100	1	37	Skin	Yes	2	No	43	58400	NA	DENV-2
1170	No	No	No	No	No	Recovery	2005	11	Male	27	5	20	100	120	1	37	Skin	Yes	2	No	47	193000	NA	DENV-2
1171	No	No	No	No	No	Recovery	2006	11	Female	21	6	20	105	130	1	37	Skin	Yes	1	No	45	34300	112	Negative
1172	No	Yes	No	No	No	Recovery	2006	10	Male	28	3	20	100	100	1	37	Skin	Yes	2	No	51	33000	162	Negative
1173	No	No	No	No	No	Recovery	2006	14	Female	59	5	20	95	120	1	37	Mucose	Yes	2	No	48	36000	281	DENV-1
1174	No	Yes	No	No	No	Recovery	2006	8	Female	41	5	20	70	120	2	37	Mucose	Yes	1	No	50	39800	461	DENV-1
1175	No	No	No	No	No	Recovery	2006	11	Female	40	5	20	100	120	1	37	Skin	Yes	2	No	48	35000	75	Negative
1176	No	No	No	No	No	Recovery	2006	13	Female	38	5	15	90	120	1	37	Skin	Yes	1	No	49	30000	575	DENV-2
1177	No	No	No	No	No	Recovery	2006	11	Female	25	4	20	100	120	1	37	Skin	Yes	2	No	47	74100	93	DENV-1
1178	No	No	No	No	No	Recovery	2006	5	Female	16	4	0	0	200	3	37	Mucose	Yes	4	No	51	49200	143	DENV-2
1179	No	No	No	No	No	Recovery	2006	12	Male	34	6	15	80	120	2	37	Skin	Yes	2	No	50	144000	59	DENV-1
1180	No	Yes	No	No	No	Recovery	2006	10	Female	28	6	15	90	120	1	37	Skin	Yes	3	No	45	43600	78	DENV-1
1181	No	No	No	No	No	Recovery	2006	14	Male	28	6	20	80	110	2	38	None	No	1	No	50	20000	NA	DENV-1
1183	No	No	No	No	No	Recovery	2006	9	Male	37	6	15	95	120	1	37	Skin	Yes	2	No	42	60600	144	DENV-2
1184	No	No	No	No	No	Recovery	2006	12	Male	39	5	20	90	120	1	37	None	No	3	No	45	36200	55	DENV-2
1185	No	No	No	No	No	Recovery	2006	8	Female	23	5	20	100	120	1	37	Skin	Yes	3	No	54	34000	80	DENV-2
1186	Yes	Yes	No	No	No	Recovery	2006	12	Male	28	10	20	100	200	1	37	None	Yes	1	No	49	28500	191	DENV-2
1187	No	No	No	No	No	Recovery	2006	6	Male	19	5	20	100	100	1	37	Skin	Yes	1	Yes	45	92000	117	DENV-2
1188	No	No	No	No	No	Recovery	2006	6	Female	16	6	20	90	120	1	37	Skin	No	3	No	42	46000	115	Negative
1189	Yes	Yes	Yes	No	No	Recovery	2006	5	Female	15	5	5	100	200	2	37	Skin	No	2	No	49	44000	NA	DENV-1
1190	No	Yes	No	No	No	Recovery	2006	11	Male	25	5	20	90	118	1	37	Skin	Yes	1.5	No	48	40900	860	DENV-1
1191	No	No	No	No	No	Recovery	2006	9	Female	35	4	10	90	120	1	37	Skin	No	2	No	52	18900	170	Negative
1192	No	No	No	No	No	Recovery	2006	8	Female	20	4	10	100	200	1	37	None	No	1	No	50	19900	78	Negative
1193	No	Yes	No	No	No	Recovery	2006	11	Male	41	5	10	110	200	1	37	None	No	2	No	41	31200	90	DENV-2
1194	Yes	Yes	No	No	No	Recovery	2006	6	Male	21	6	0	0	120	3	37	Skin	Yes	3	No	51	317000	233	Negative
1195	No	No	No	No	No	Recovery	2006	5	Female	11	3	20	80	128	2	37	None	No	2	No	46	108000	205	DENV-2
1196	No	No	No	No	No	Recovery	2006	11	Female	45	7	20	90	120	1	37	None	Yes	2	No	52	17700	58	Negative
1197	No	No	No	No	No	Recovery	2006	14	Female	30	5	15	80	90	2	37	Skin	No	1	No	53	27000	89	Negative
1198	No	No	No	No	No	Recovery	2006	12	Female	32	5	20	90	130	1	37	Skin	No	1	No	55	15000	108	DENV-2
1199	No	No	No	No	No	Recovery	2006	9	Female	25	5	20	95	120	1	37	None	No	1	No	48	31000	72	Negative
120	Yes	Yes	No	No	No	Recovery	2003	9	Male	20	5	20	95	120	1	37	None	No	0	No	45	18000	NA	DENV-2
1200	No	No	No	No	No	Recovery	2006	7	Male	20	5	20	90	110	1	37	None	No	1	No	48	32800	59	DENV-1
1201	No	No	No	No	No	Recovery	2006	8	Female	25	5	20	100	120	1	37	Skin	Yes	2	No	40	39600	82	DENV-1
1202	No	No	No	No	No	Recovery	2006	11	Female	21.5	4	5	120	110	2	37	Skin	Yes	3	No	49	38000	284	DENV-2
1203	No	No	No	No	No	Recovery	2006	12	Male	38	4	20	85	120	2	37	Skin	No	2	No	55	46000	144	DENV-2
1204	Yes	Yes	No	No	No	Recovery	2006	11	Male	23	3	10	100	120	1	37	None	Yes	2	No	56	25000	85	Negative
1205	No	Yes	No	No	No	Recovery	2006	5	Male	19.5	5	20	90	200	1	37	None	No	2	No	54	60000	85	DENV-2
1206	No	No	No	No	No	Recovery	2006	14	Male	40	5	10	95	110	1	37	None	Yes	2	No	57	36000	89	Negative
1207	No	No	No	No	No	Recovery	2006	10	Female	30	4	20	100	120	1	37	None	Yes	2	No	46	33600	128	Negative
1208	Yes	Yes	No	No	No	Recovery	2006	10	Female	22	5	15	70	200	2	37	None	Yes	2	No	45	101000	109	DENV-2
1209	Yes	Yes	No	No	No	Recovery	2006	10	Female	37	4	5	80	120	2	37	Skin	Yes	2	No	46	39000	119	DENV-2
121	No	No	No	No	No	Recovery	2003	10	Male	31	4	20	90	100	1	37	Mucose	Yes	1	No	40	369000	NA	DENV-1
1210	No	No	No	No	No	Recovery	2006	11	Male	42	5	15	105	100	1	37	Skin	Yes	2.5	No	45	31000	276	DENV-2
1211	No	No	No	No	No	Recovery	2006	14	Male	40	5	20	85	200	2	37	Skin	No	2	No	50	28900	83	DENV-2
1212	No	No	No	No	No	Recovery	2006	13	Female	35	5	15	90	110	1	38.5	Skin	No	2	No	49	72000	NA	Negative
1213	No	No	No	No	No	Recovery	2006	7	Female	21	6	20	90	110	1	37	None	Yes	2	No	45	49900	153	Negative
1214	No	No	No	No	No	Recovery	2006	14	Male	70	5	15	95	100	1	37	Skin	No	0	No	56	46000	147	Negative
1215	No	No	No	No	No	Recovery	2006	13	Female	39	5	15	90	90	1	37	None	No	1	No	45	37000	74	DENV-1
1216	No	No	No	No	No	Recovery	2006	11	Male	45	6	20	120	120	1	37	None	Yes	2	No	45	45000	143	DENV-2
1217	No	No	No	No	No	Recovery	2006	14	Male	45	6	20	100	100	1	37	Skin	Yes	0	No	49	68500	566	Negative
1219	No	No	No	No	No	Recovery	2006	11	Male	22	6	20	100	110	1	37	None	No	2	No	52	26000	80	DENV-2
122	No	No	No	No	No	Recovery	2003	10	Male	34	4	20	90	100	1	37	Skin	Yes	1	No	46	68100	NA	Mixed
1220	No	No	No	No	No	Recovery	2006	7	Male	17.5	3	20	80	200	2	37	None	No	1	No	45	37000	196	Negative
1221	No	No	No	No	No	Recovery	2006	14	Male	39	6	15	100	110	1	37	Skin	No	2	No	56	19800	77	DENV-2
1222	No	No	No	No	No	Recovery	2006	11	Male	32	6	20	110	80	1	37	None	Yes	2	No	43	76000	109	Negative
1223	No	No	No	No	No	Recovery	2006	12	Male	25	5	25	100	80	1	37	None	Yes	1	No	47	54000	72	DENV-2
1224	Yes	Yes	Yes	No	No	Died	2006	7	Male	34	4	15	95	200	1	37	Skin	Yes	2	No	NA	7000	2287	DENV-1
1225	Yes	Yes	No	No	No	Recovery	2006	7	Female	17	5	15	95	130	1	37	None	Yes	0	No	50	28000	113	Negative
1226	No	Yes	No	No	No	Recovery	2006	14	Female	47	5	20	100	120	1	37	None	Yes	3	No	50	14300	78	DENV-2
1227	Yes	Yes	No	No	No	Recovery	2006	13	Male	39	6	10	90	200	1	37	Skin	Yes	3	No	56	13800	269	DENV-1
1228	No	Yes	No	No	No	Recovery	2006	10	Male	45	5	20	100	120	1	37	Skin	Yes	2.5	No	49	143000	468	DENV-1
1230	Yes	Yes	No	No	No	Recovery	2006	14	Male	41	5	15	90	200	1	37	None	Yes	0	No	53	18000	NA	DENV-2
1231	No	No	No	No	No	Recovery	2006	13	Male	39	4	15	110	120	1	37	Skin	No	2	No	45	92100	159	Negative
1232	No	No	No	No	No	Recovery	2006	13	Female	30	5	10	95	100	1	37	None	Yes	2	No	48	19300	89	Negative
1233	Yes	Yes	Yes	No	No	Recovery	2006	3	Male	14	4	0	0	200	3	38.5	Skin	No	3	No	51	13000	62	DENV-2
1235	No	No	No	No	No	Recovery	2006	14	Female	40	5	15	105	100	1	37	None	Yes	3	No	51	5400	72	Negative
1236	No	No	No	No	No	Recovery	2006	11	Male	35.5	6	20	95	112	1	38	Skin	Yes	2.5	No	44	44600	134	DENV-1
1237	No	No	No	No	No	Recovery	2006	10	Male	23.5	4	20	80	120	2	37	None	No	2	No	47	34700	119	DENV-1
1238	Yes	Yes	No	No	No	Recovery	2006	11	Male	33	4	10	100	120	1	37	Skin	No	0	No	49	46000	212	DENV-2
1239	No	No	No	No	No	Recovery	2006	8	Female	19.5	5	15	115	120	1	37	Skin	Yes	3	No	41	33000	104	DENV-1
1240	Yes	Yes	No	No	No	Recovery	2006	13	Male	32	5	5	90	110	2	37	Skin	No	0	No	54	32300	287	DENV-2
1241	Yes	No	Yes	No	No	Recovery	2006	5	Female	12.5	7	25	120	200	1	37	Skin	Yes	2	No	50	22000	100	Negative
1242	No	Yes	No	No	No	Recovery	2006	13	Male	32	6	15	95	100	1	37	Skin	No	2	No	54	132000	76	DENV-2
1243	No	No	No	No	No	Recovery	2006	7	Male	22	6	20	90	120	1	37	None	Yes	2	No	45	19200	173	DENV-1
1244	No	No	No	No	No	Recovery	2006	10	Male	21	5	15	85	120	2	37	None	Yes	3	No	48	NA	211	DENV-1
1245	No	No	No	No	No	Recovery	2006	13	Male	44	4	20	100	100	1	37	Skin	Yes	2	No	52	21100	NA	DENV-1
1246	Yes	Yes	No	No	No	Recovery	2006	5	Female	16	5	20	85	140	2	37	Skin	No	2	No	51	69100	NA	DENV-1
1247	No	Yes	No	No	No	Recovery	2006	6	Female	32	5	20	80	120	2	38	None	Yes	3	No	39	59000	NA	DENV-1
1248	No	No	No	No	No	Recovery	2006	14	Female	32	6	20	90	100	1	37	None	Yes	2	No	47	120000	NA	Negative
1249	No	No	No	No	No	Recovery	2006	11	Female	38	6	15	85	120	2	37	Skin	Yes	2	No	54	32000	NA	DENV-1
125	No	No	No	No	No	Recovery	2003	14	Female	32	4	20	90	120	1	37	None	No	0	No	52	18000	NA	DENV-2
1250	No	No	No	No	No	Recovery	2006	10	Male	26	6	20	80	110	2	37	None	Yes	3	No	48	46200	NA	Negative
1251	Yes	Yes	No	No	No	Recovery	2006	6	Female	15	4	20	80	120	2	38.7	Skin	No	2	No	53	108000	NA	DENV-1
1252	No	No	No	No	No	Recovery	2006	5	Male	25	4	0	0	200	3	38	None	No	1	No	52	28400	NA	DENV-2
1253	No	No	No	No	No	Recovery	2006	9	Female	22	5	20	80	200	2	37	Skin	No	2	No	46	112000	NA	Negative
1254	No	No	No	No	No	Recovery	2006	10	Male	20	4	20	80	120	2	37	Skin	Yes	2	No	51	50000	NA	Negative
1255	No	Yes	No	No	No	Recovery	2006	14	Female	28	5	20	80	100	2	38.5	None	Yes	2	No	48	30000	NA	DENV-1
1256	No	No	No	No	No	Recovery	2006	13	Male	36	6	5	100	200	2	37	None	No	2	No	52	34700	NA	DENV-1
1257	No	No	No	No	No	Recovery	2006	13	Male	25	4	20	90	200	1	37	None	No	2	No	52	NA	NA	Negative
1258	No	No	No	No	No	Recovery	2006	14	Male	70	5	15	105	90	1	37	None	No	1	No	57	16000	NA	DENV-2
1259	No	No	No	No	No	Recovery	2006	12	Female	32	5	15	100	110	1	37	None	Yes	2	No	43	71000	NA	DENV-2
1261	Yes	Yes	No	No	No	Recovery	2006	6	Male	23	5	20	100	120	1	37	Skin	No	3	No	50	45000	NA	DENV-1
1262	No	No	No	No	No	Recovery	2006	3	Female	12	4	20	80	200	1	38	Skin	Yes	3	No	50	38000	NA	DENV-2
1263	No	No	No	No	No	Recovery	2006	1	Male	10	4	10	50	144	2	38.6	Skin	Yes	NA	No	48	98900	NA	DENV-1
1264	No	No	No	No	No	Recovery	2006	12	Female	31	6	20	95	120	1	37	Skin	Yes	0	No	43	36300	NA	Negative
1265	No	No	No	No	No	Recovery	2006	11	Male	36	6	20	105	110	1	37	Skin	Yes	1	No	48	17900	NA	DENV-2
1266	No	Yes	No	No	No	Recovery	2006	6	Female	18	6	20	80	140	2	37	Skin	Yes	3	No	47	8780	NA	DENV-1
1267	No	Yes	No	No	No	Recovery	2006	13	Female	35.5	7	20	80	90	2	37	None	Yes	1	No	54	91000	NA	DENV-1
1268	No	No	No	No	No	Recovery	2006	13	Male	65	5	20	110	124	1	39	None	No	1	No	54	34400	NA	DENV-1
1269	No	No	No	No	No	Recovery	2006	11	Female	49	5	15	100	120	1	37.5	Skin	No	0	No	50	NA	NA	DENV-2
127	No	Yes	No	No	No	Recovery	2003	4	Female	15	5	20	100	120	1	37	Skin	Yes	2	No	49	74000	NA	DENV-2
1270	No	No	No	No	No	Recovery	2006	11	Female	41	3	10	80	130	2	37	Skin	No	0	No	42	29900	NA	Negative
1271	No	No	No	No	No	Recovery	2006	11	Female	25	4	15	95	120	1	37.5	Skin	Yes	2	No	54	12000	NA	DENV-2
1272	No	Yes	No	No	No	Recovery	2006	7	Male	22	6	20	100	120	1	37	Skin	Yes	3	No	49	96000	NA	DENV-2
1273	Yes	Yes	No	No	No	Recovery	2006	12	Male	31	5	10	90	200	1	37	Skin	Yes	1	No	51	NA	NA	Negative
1274	No	No	No	No	No	Recovery	2006	10	Male	24.5	5	15	85	200	2	37	Skin	Yes	1	No	48	40400	NA	DENV-1
1275	No	No	No	No	No	Recovery	2006	10	Female	30	5	15	100	120	1	37	Skin	Yes	1	No	50	30900	61	DENV-1
1277	No	No	No	No	No	Recovery	2006	8	Male	20	6	20	80	120	2	37.5	Skin	Yes	2	No	40	26800	194	DENV-1
1278	No	No	No	No	No	Recovery	2006	6	Male	14	4	25	75	88	2	37	Skin	Yes	2	Yes	46	35400	81	DENV-1
1279	No	No	No	No	No	Recovery	2006	1	Female	7.2	5	0	0	200	3	37	Skin	Yes	1	No	46	35900	150	Mixed
128	No	No	No	No	No	Recovery	2003	10	Female	20	4	15	105	120	1	38.3	Skin	Yes	1	NA	48	28000	NA	DENV-2
1280	No	No	No	No	No	Recovery	2006	4	Male	9	5	15	75	200	2	37	Skin	Yes	2	No	48	82600	177	DENV-1
1281	No	No	No	No	No	Recovery	2006	14	Male	46	5	15	100	100	1	37	None	Yes	0	Yes	54	35400	130	DENV-1
1282	Yes	Yes	No	No	No	Recovery	2006	12	Male	32	4	20	95	100	1	37.8	None	No	2	Yes	45	80800	93	DENV-2
1283	No	No	No	No	No	Recovery	2006	9	Male	34	3	20	100	120	1	37	Skin	Yes	2	No	50	43300	195	DENV-2
1284	No	No	No	No	No	Recovery	2006	11	Male	25	4	20	100	120	1	37	None	No	NA	No	NA	133000	NA	Negative
1285	No	Yes	No	No	No	Recovery	2006	13	Male	45	5	15	100	200	1	37	None	No	2	No	54	33600	522	DENV-2
1286	No	No	No	No	No	Recovery	2006	10	Male	44	5	20	110	120	1	37	None	Yes	2	No	54	39500	133	DENV-1
1287	No	No	No	No	No	Recovery	2006	10	Female	30	6	20	105	90	1	37	Skin	Yes	1	No	50	10000	98	Negative
1288	No	No	No	No	No	Recovery	2006	9	Male	40	6	20	110	110	1	37	Skin	Yes	2	No	51	35200	62	DENV-2
1289	No	Yes	No	No	No	Recovery	2006	14	Female	39	6	15	95	110	1	37	Skin	Yes	3	No	45	17000	319	Negative
129	No	No	No	No	No	Recovery	2003	8	Female	23	3	10	80	100	2	37	Skin	No	NA	No	41	53400	NA	DENV-2
1290	No	Yes	No	No	No	Recovery	2006	11	Female	22	5	20	100	120	1	37	Mucose	Yes	1	No	42	28200	268	DENV-2
1291	No	No	No	No	No	Recovery	2006	7	Female	24	5	20	100	100	1	37.5	Skin	Yes	3	No	45	54800	NA	DENV-1
1292	Yes	Yes	No	No	No	Recovery	2006	13	Male	44	4	10	90	100	1	37	None	Yes	2	No	54	44000	93	DENV-2
1293	Yes	Yes	No	No	No	Recovery	2006	10	Female	33	6	0	0	200	3	37	Mucose	Yes	2	No	58	16700	62	DENV-1
1294	Yes	Yes	No	No	No	Recovery	2006	6	Female	15	3	10	90	100	1	37	None	No	NA	No	52	87000	118	DENV-2
1295	No	No	No	No	No	Recovery	2006	8	Male	28	5	10	80	100	2	38	None	No	2	Yes	49	13400	283	DENV-1
1296	No	No	No	No	No	Recovery	2006	8	Male	19	4	15	90	120	1	37	None	No	2	No	48	40000	120	DENV-2
1297	No	No	No	No	No	Recovery	2006	14	Female	40	6	20	100	90	1	37	None	Yes	2	No	58	25800	56	Negative
1298	Yes	Yes	Yes	No	No	Recovery	2006	4	Female	12	4	15	55	140	2	37.7	None	No	2	No	48	68000	266	DENV-2
1299	No	No	No	No	No	Recovery	2006	6	Male	22	6	25	100	114	1	37	Skin	Yes	2	No	49	83600	81	Negative
130	No	No	No	No	No	Recovery	2003	9	Female	37	5	0	0	200	3	37	Skin	No	0	No	52	17200	NA	DENV-4
1300	No	No	No	No	No	Recovery	2006	14	Female	35	5	14	100	120	1	37	None	Yes	4	No	50	58000	82	Negative
1301	No	No	No	No	No	Recovery	2006	10	Male	43	4	20	100	120	1	37	Skin	Yes	2	No	48	61000	90	DENV-2
1302	No	No	No	No	No	Recovery	2006	5	Female	17	5	20	90	120	1	37	None	Yes	2	No	52	42000	NA	DENV-1
1303	No	No	No	No	No	Recovery	2006	7	Male	18	5	20	110	100	1	37	None	Yes	2	No	50	36000	87	Negative
1304	Yes	Yes	Yes	No	No	Recovery	2006	5	Male	17	4	10	90	200	1	37	None	No	2	No	51	72300	1104	DENV-1
1305	No	No	No	No	No	Recovery	2006	9	Female	31	6	20	110	100	1	37	Skin	No	1	No	49	29400	79	Negative
1306	No	No	No	No	No	Recovery	2006	8	Male	22	4	20	100	110	1	37	None	No	3	No	49	21600	110	DENV-1
1307	No	No	No	No	No	Recovery	2006	2	Male	10	5	20	110	200	1	37	None	Yes	2	Yes	51	35700	253	DENV-1
1308	No	No	No	No	No	Recovery	2006	12	Female	52	5	20	100	120	1	37.5	Mucose	Yes	2	No	52	26400	103	DENV-2
1309	No	No	No	No	No	Recovery	2006	13	Male	55	5	20	120	100	1	37	Skin	Yes	1	No	55	83000	132	DENV-2
131	No	No	No	No	No	Recovery	2003	10	Female	25	4	20	95	120	1	37	Skin	Yes	2	No	43	133000	NA	DENV-2
1310	No	No	No	No	No	Recovery	2006	12	Female	35	5	15	85	120	2	37	Mucose	Yes	3	No	48	35700	144	DENV-1
1311	No	No	No	No	No	Recovery	2006	11	Female	48	6	20	100	200	1	37	Skin	No	2	Yes	48	19600	122	DENV-1
1312	No	Yes	No	No	No	Recovery	2006	14	Female	45	5	15	115	100	1	37	Skin	Yes	1	No	NA	14500	671	DENV-1
1313	No	No	No	No	No	Recovery	2006	13	Male	35	5	15	100	90	1	37.5	Skin	Yes	2	No	52	29800	182	DENV-1
1314	No	Yes	No	No	No	Recovery	2006	9	Female	20	6	20	120	92	1	37	Skin	No	3	No	46	40000	NA	DENV-1
1315	No	No	No	No	No	Recovery	2006	4	Male	20	6	20	100	120	1	37	Skin	Yes	2	No	46	80000	28	Negative
1316	No	No	No	No	No	Recovery	2006	14	Female	48	4	20	100	90	1	37	Skin	Yes	2	No	47	11600	127	DENV-1
1317	No	No	No	No	No	Recovery	2006	11	Female	28	5	20	90	120	1	37	Skin	No	2	No	50	30800	100	Negative
1318	No	No	No	No	No	Recovery	2006	12	Female	34.5	5	15	95	120	1	37	None	Yes	3	No	48	81300	115	Negative
1319	No	No	No	No	No	Recovery	2006	8	Female	18	5	20	100	116	1	37	None	Yes	2	No	49	32800	69	DENV-2
132	No	No	No	No	No	Recovery	2003	13	Female	24	5	20	100	120	1	37	Skin	Yes	2	No	47	30000	NA	Mixed
1320	No	No	No	No	No	Recovery	2006	10	Female	31.5	4	20	105	100	1	37.3	None	No	2	No	46	123000	48	DENV-1
1321	No	No	No	No	No	Recovery	2006	3	Female	14	4	20	70	130	2	37	None	Yes	3	No	45	57400	511	DENV-1
1322	Yes	Yes	No	No	No	Recovery	2006	13	Female	48	4	20	90	118	1	37	Mucose	Yes	1	No	47	27400	135	DENV-2
1323	No	No	No	No	No	Recovery	2006	10	Male	38	5	20	90	130	1	37	Skin	Yes	1	No	51	83000	23	Negative
1324	Yes	Yes	Yes	No	No	Recovery	2006	3	Female	14	4	0	0	130	3	37	None	Yes	3	No	56	25100	NA	DENV-1
1325	No	No	No	No	No	Recovery	2006	14	Male	28	5	15	95	120	1	37	None	Yes	2	No	50	31300	137	DENV-3
1326	No	No	No	No	No	Recovery	2006	7	Female	21	5	20	95	110	1	37	None	Yes	2	No	47	NA	102	Negative
1327	Yes	Yes	No	No	No	Recovery	2006	12	Male	35	5	20	110	120	1	37	Skin	Yes	2	No	44	42000	77	DENV-2
1328	No	No	No	No	No	Recovery	2006	12	Male	66	5	20	100	90	1	37	None	No	3	No	40	140000	231	DENV-1
1329	No	No	No	No	No	Recovery	2006	10	Male	45	6	10	100	120	1	37	None	Yes	3	No	51	64600	208	DENV-1
133	No	No	No	No	No	Recovery	2003	10	Female	24	5	20	100	80	1	37	Skin	No	0	No	NA	72000	NA	Negative
1330	No	No	No	No	No	Recovery	2006	13	Female	33	6	20	90	100	1	37	None	Yes	2	No	51.5	20000	46	DENV-2
1331	No	No	No	No	No	Recovery	2006	7	Male	28	6	20	90	120	1	38.5	Skin	Yes	2	No	NA	106000	98	Negative
1332	No	No	No	No	No	Recovery	2006	10	Male	27	5	15	85	120	2	37	Skin	Yes	1	No	52	29300	NA	DENV-1
1333	Yes	Yes	No	No	No	Recovery	2006	8	Male	32	5	15	90	120	1	37	Skin	Yes	2	No	50	22000	103	DENV-2
1334	No	No	No	No	No	Recovery	2006	13	Female	38	6	20	95	120	1	37	Skin	Yes	1	No	52	48000	82	DENV-1
1335	No	No	No	No	No	Recovery	2006	8	Male	28	6	20	90	120	1	37	Skin	Yes	2	No	51	55000	227	Negative
1336	No	No	No	No	No	Recovery	2006	10	Female	23	6	20	95	110	1	37	Skin	Yes	3	No	49	22200	118	Negative
1337	No	No	No	No	No	Recovery	2006	11	Female	42	5	20	100	90	1	37	Mucose	Yes	2	No	56	24900	83	DENV-2
1338	No	No	No	No	No	Recovery	2006	10	Female	43	5	25	85	90	2	37	Skin	No	0	No	47	13000	82	DENV-1
1339	Yes	Yes	Yes	No	No	Recovery	2006	13	Female	45	5	15	95	110	1	37	None	Yes	2	No	54	29900	65	DENV-2
1340	No	No	No	No	No	Recovery	2006	11	Male	35	6	20	70	120	2	37	Mucose	Yes	3	No	43	63000	118	DENV-2
1341	No	No	No	No	No	Recovery	2006	9	Male	24	5	20	90	90	1	37	None	Yes	3	No	44	44000	60	Negative
1342	No	No	No	No	No	Recovery	2006	10	Female	18	6	20	70	88	2	37	Skin	Yes	2	No	49	67000	304	Negative
1344	No	No	No	No	No	Recovery	2006	15	Male	57	5	20	100	90	1	39	Skin	Yes	2	No	51	17300	NA	Negative
1345	No	No	No	No	No	Recovery	2006	6	Female	15	6	0	0	200	3	37	Skin	Yes	2	No	53	46000	76	Negative
1346	No	Yes	No	No	No	Recovery	2006	14	Male	50	6	20	90	200	1	38.5	None	No	0	No	57	75000	93	DENV-2
1347	No	No	No	No	No	Recovery	2006	7	Male	20	4	20	90	110	1	37	None	No	1	No	49	45000	179	DENV-2
1348	No	No	No	No	No	Recovery	2006	12	Male	43	5	10	90	100	1	37	None	Yes	2	No	47	65300	303	DENV-2
1349	No	No	No	No	No	Recovery	2006	11	Male	31	5	20	80	100	2	37	None	No	0	No	53	74000	19	DENV-2
135	No	No	No	No	No	Recovery	2003	12	Female	36	6	20	90	80	1	37	None	Yes	2	No	48	38000	NA	DENV-4
1350	Yes	Yes	Yes	No	No	Recovery	2006	8	Female	30	4	20	90	120	1	37	None	No	0	No	52	33600	162	DENV-1
1351	No	No	No	No	No	Recovery	2006	6	Male	15	4	24	70	200	2	37	None	Yes	2	No	47	NA	81	DENV-2
1352	No	No	No	No	No	Recovery	2006	9	Male	30	5	10	80	120	2	37.5	Skin	Yes	2	No	54	50300	231	DENV-1
1353	Yes	Yes	No	No	No	Recovery	2006	13	Male	40	5	20	100	120	1	37.5	Skin	Yes	3	No	NA	39900	294	DENV-1
1354	No	Yes	No	No	No	Recovery	2006	10	Female	39	4	20	100	120	1	37	None	No	1	No	53	15200	73	DENV-1
1355	No	Yes	No	No	No	Recovery	2006	11	Male	31	5	15	100	120	1	37	Skin	Yes	1	No	50	41400	123	DENV-1
1356	No	No	No	No	No	Recovery	2006	9	Female	31	5	20	80	100	2	38	Skin	No	2	No	53	46000	37	DENV-2
1357	No	No	No	No	No	Recovery	2006	3	Female	17	5	20	80	200	1	38.3	None	No	2	No	51	88000	NA	DENV-1
1358	No	No	No	No	No	Recovery	2006	9	Male	21.5	5	20	85	120	2	37	None	Yes	1	No	47	140000	69	DENV-1
1359	No	No	No	No	No	Recovery	2006	7	Male	25	7	10	90	120	1	38.5	None	No	1	No	50	71900	189	DENV-1
136	No	No	No	No	No	Recovery	2003	13	Female	36	3	0	0	200	3	37	Skin	No	0	No	48	32400	NA	DENV-2
1360	No	Yes	No	No	No	Recovery	2007	12	Female	30	5	20	80	110	2	37	None	No	2	No	45	31500	26	Negative
1361	Yes	Yes	No	No	No	Recovery	2007	8	Male	35	5	15	85	120	2	37	None	No	3	No	NA	15700	113	Negative
1362	No	No	No	No	No	Recovery	2007	4	Female	15	4	15	95	120	1	38.5	None	No	2	No	48	83000	NA	DENV-2
1363	No	No	No	No	No	Recovery	2007	6	Female	19	5	20	80	120	2	38.2	None	No	2	No	49	72000	109	DENV-2
1364	No	No	No	No	No	Recovery	2007	10	Female	35	5	0	0	200	3	37	Skin	Yes	4	No	52	45900	126	Negative
1365	No	No	No	No	No	Recovery	2007	7	Female	18	4	20	100	100	1	37	None	No	2	No	47	47000	98	DENV-1
1366	No	No	No	No	No	Recovery	2007	12	Female	27	5	20	90	200	1	37	None	No	3	No	NA	19900	353	DENV-1
1367	No	Yes	No	No	No	Recovery	2007	11	Male	27	5	20	85	96	2	37	Skin	Yes	2	No	49	78000	77	DENV-1
1368	No	No	No	No	No	Recovery	2007	12	Male	44	5	15	85	120	2	37	Skin	No	0	No	44	74000	169	DENV-1
1369	No	No	No	No	No	Recovery	2007	7	Male	20	6	20	100	110	1	37	None	No	2	No	49	45000	195	DENV-1
137	No	No	No	No	No	Recovery	2003	9	Male	22	4	10	90	120	1	37	Skin	Yes	2	No	47	19900	NA	DENV-2
1370	No	No	No	No	No	Recovery	2007	14	Male	49.5	4	20	100	96	1	37.5	Skin	No	0	No	50	36000	106	DENV-1
1371	No	Yes	No	No	No	Recovery	2007	11	Male	20	5	20	110	120	1	38	None	No	3	No	NA	75000	781	DENV-1
1372	No	Yes	No	No	No	Recovery	2007	11	Male	27	4	20	70	120	2	37	None	No	3	No	51	16000	711	DENV-1
1373	No	No	No	No	No	Recovery	2007	6	Female	18	5	10	90	130	1	37.5	None	No	3	No	50	104000	105	Negative
1374	Yes	Yes	No	No	No	Recovery	2007	13	Male	40	5	20	80	92	2	37	None	Yes	1	No	47	22200	269	DENV-1
1375	No	Yes	No	No	No	Recovery	2007	4	Male	16	5	15	80	140	1	37	None	No	3	Yes	50	32700	256	DENV-1
1376	Yes	Yes	No	No	No	Recovery	2007	11	Male	45	5	20	100	120	1	38	Mucose	No	1	No	NA	134000	394	DENV-1
1377	No	No	No	No	No	Recovery	2007	9	Female	20	3	15	85	100	2	37.5	Skin	No	2	No	46	132000	105	DENV-2
1378	No	Yes	No	No	No	Recovery	2007	5	Male	15	5	20	110	140	1	38	None	No	2	No	49	103000	167	Negative
1379	Yes	Yes	No	No	No	Recovery	2007	14	Male	37	4	15	110	120	1	37	Skin	No	3	No	56	41800	16	DENV-2
138	No	No	No	No	No	Recovery	2003	7	Female	16.5	5	20	100	120	1	37	Skin	Yes	1	No	47	34000	NA	DENV-2
1380	No	Yes	No	No	No	Recovery	2007	15	Male	46	6	20	80	120	2	37.5	Skin	Yes	2	No	46	164000	87	Negative
1381	No	No	No	No	No	Recovery	2007	11	Female	24	6	20	90	140	1	37	None	Yes	3	No	45	33400	145	DENV-1
1382	Yes	Yes	Yes	Yes	No	Died	2007	6	Female	30	5	25	85	120	2	38	Mucose	Yes	3	No	NA	35000	1335	DENV-1
1383	No	No	No	No	No	Recovery	2007	7	Female	25	5	20	90	120	1	37	Skin	No	2	No	46	33800	177	DENV-2
1384	Yes	Yes	Yes	No	No	Recovery	2007	6	Male	24	6	20	85	120	2	37	Skin	No	1	No	56	38300	35	DENV-1
1385	No	No	No	No	No	Recovery	2007	8	Male	24	6	20	80	110	2	37	Skin	Yes	5	No	47	36900	126	DENV-1
1386	No	No	No	No	No	Recovery	2007	5	Female	17	4	20	100	160	1	37	Skin	Yes	3	No	51	87000	88	DENV-2
1387	No	Yes	No	No	No	Recovery	2007	6	Female	20	5	20	80	160	2	37	Skin	No	0	No	51	53000	136	DENV-1
1388	No	No	No	No	No	Recovery	2007	10	Female	34	6	20	100	130	1	37.5	Skin	No	2	No	49	35600	719	DENV-1
1389	Yes	Yes	No	No	No	Recovery	2007	14	Male	34	5	20	100	108	1	37	Skin	No	0	No	45	34600	153	DENV-1
139	No	No	No	No	No	Recovery	2003	12	Male	74	4	20	80	120	2	37	Skin	Yes	2	No	48	18400	NA	DENV-2
1390	No	No	No	No	No	Recovery	2007	14	Male	32	5	20	90	80	1	37	Skin	Yes	1	No	48	82700	169	Negative
1391	No	No	No	No	No	Recovery	2007	9	Male	40	5	20	95	130	1	37	None	No	0	No	49	76000	123	DENV-2
1392	No	Yes	No	No	No	Recovery	2007	13	Male	36	6	15	90	100	1	37	Skin	No	0	No	50	51600	101	DENV-2
1393	No	Yes	No	No	No	Recovery	2007	10	Female	42	6	15	85	110	2	37	None	No	1	No	41	61500	143	DENV-1
1394	Yes	Yes	Yes	No	No	Recovery	2007	5	Female	16	5	10	80	116	2	37	None	Yes	2	No	50	121000	147	Negative
1395	Yes	Yes	Yes	No	No	Recovery	2007	3	Female	11	5	20	90	120	1	37.5	None	No	2	No	NA	68000	96	DENV-2
1396	Yes	Yes	No	No	No	Recovery	2007	6	Female	16.5	6	20	100	110	1	37	None	Yes	2	No	48	39700	1053	DENV-3
1397	Yes	Yes	Yes	No	No	Recovery	2007	6	Female	18	4	0	0	120	3	37	Mucose	Yes	1	No	57	105000	253	DENV-1
1399	No	No	No	No	No	Recovery	2007	11	Female	25	4	20	110	126	1	39	None	Yes	2	No	45	61300	161	DENV-1
1400	No	No	No	No	No	Recovery	2007	13	Female	35	6	15	90	100	1	37	Skin	No	3	No	48	15000	55	DENV-2
1401	No	No	No	No	No	Recovery	2007	5	Female	16	5	20	90	130	1	37	Skin	Yes	2	No	54	21800	89	Negative
1402	Yes	Yes	Yes	No	No	Recovery	2007	3	Female	9.6	4	20	60	140	2	37.8	None	Yes	2	No	50	35100	715	Negative
1403	Yes	Yes	Yes	No	No	Recovery	2007	10	Female	25	4	20	90	100	1	37.2	None	No	1	No	47	50900	272	DENV-3
1404	No	No	No	No	No	Recovery	2007	4	Male	17	5	20	100	120	1	37	None	Yes	3	No	48	71700	101	DENV-1
1405	No	No	No	No	No	Recovery	2007	10	Male	38	5	10	90	110	1	37	Skin	No	2	Yes	51	66000	136	Negative
1406	No	Yes	No	No	No	Recovery	2007	10	Female	24	4	15	110	110	1	37	None	Yes	1	No	50	47100	NA	DENV-1
1407	Yes	Yes	No	No	No	Recovery	2007	13	Male	38	6	10	90	200	1	37	None	Yes	2	No	51	31200	152	DENV-1
1408	Yes	Yes	No	No	No	Recovery	2007	6	Male	22	5	20	90	124	1	37	None	Yes	1	No	49	59700	NA	DENV-1
1409	Yes	Yes	Yes	No	No	Recovery	2007	5	Female	19	4	20	90	120	1	37	Skin	Yes	2	No	44	39200	222	DENV-1
141	No	No	No	No	No	Recovery	2003	7	Male	29	6	20	90	120	1	37	None	Yes	1	No	46	18000	NA	DENV-3
1410	Yes	Yes	No	No	No	Recovery	2007	7	Male	18.5	5	15	95	124	1	37.2	None	No	3	No	53	85000	452	DENV-2
1412	Yes	Yes	No	No	No	Recovery	2007	4	Male	15.3	8	15	100	130	1	37	None	No	3	No	50	NA	175	DENV-1
1413	No	No	No	No	No	Recovery	2007	8	Female	21	5	20	85	116	2	37.8	None	Yes	1	No	49	53400	153	DENV-1
1414	Yes	Yes	No	No	No	Recovery	2007	8	Male	29	4	10	90	148	1	37	None	Yes	1	No	52	82000	102	Negative
1415	No	Yes	No	No	No	Recovery	2007	11	Male	33	7	15	100	120	1	37	Mucose	Yes	1	No	49	76000	323	DENV-1
1416	No	No	No	No	No	Recovery	2007	6	Male	26	6	20	100	104	1	37.5	None	Yes	1	No	44	1e+05	101	Negative
1417	No	No	No	No	No	Recovery	2007	5	Male	20	7	20	85	120	2	37	None	No	0	No	52	110000	355	Negative
1418	No	Yes	No	No	No	Recovery	2007	3	Male	14	6	20	90	140	1	37	Skin	Yes	2	No	49	99400	69	DENV-3
1419	No	Yes	No	No	No	Recovery	2007	10	Female	23.5	6	20	90	120	1	37.5	None	No	3	No	50	65000	92	DENV-1
142	Yes	Yes	No	No	No	Recovery	2003	6	Male	28	5	0	0	200	3	37	Skin	Yes	2	No	51	39800	NA	DENV-4
1420	No	No	No	No	No	Recovery	2007	9	Female	35	5	20	105	140	1	37	None	No	0	No	47	89600	NA	DENV-1
1421	No	No	No	No	No	Recovery	2007	9	Male	25	5	0	0	200	3	37	Skin	Yes	1	No	61	23600	673	Negative
1422	No	No	No	No	No	Recovery	2007	7	Male	26	5	20	90	100	1	37	None	Yes	1	No	47	82600	103	DENV-1
1423	No	No	No	No	No	Recovery	2007	7	Female	34	4	0	0	200	3	37	Skin	Yes	2	No	44	38800	240	DENV-3
1424	No	No	No	No	No	Recovery	2007	12	Female	40	5	20	100	110	1	37	Skin	Yes	2	No	55	80000	447	DENV-1
1425	Yes	Yes	No	No	No	Recovery	2007	6	Female	16	5	20	85	110	2	37.5	Skin	No	2	No	47	37700	169	Negative
1426	Yes	Yes	Yes	No	No	Recovery	2007	5	Female	18	5	15	80	120	2	37	None	No	2	No	53	50000	95	Negative
1427	No	Yes	No	No	No	Recovery	2007	5	Female	18	5	0	0	140	3	37.5	Skin	Yes	1	No	46	40700	206	DENV-1
1428	No	No	No	No	No	Recovery	2007	7	Male	37	6	20	100	128	1	37	None	No	3	No	44	85000	257	DENV-1
1429	No	No	No	No	No	Recovery	2007	6	Male	24	6	10	80	120	2	37	None	Yes	2	No	49	63600	145	DENV-1
143	Yes	Yes	No	No	No	Recovery	2003	12	Female	35	5	10	80	200	2	37	Skin	Yes	1	No	47	58000	NA	DENV-4
1430	No	Yes	No	No	No	Recovery	2007	6	Female	15.6	5	20	100	140	1	37	None	No	2	No	49	37100	229	DENV-1
1431	No	No	No	No	No	Recovery	2007	6	Male	20	5	20	85	112	2	37	Skin	Yes	2	No	51	49000	45	DENV-1
1432	No	Yes	No	No	No	Recovery	2007	6	Female	26	5	20	100	150	1	37	Skin	No	1	No	52	44400	89	DENV-1
1433	No	Yes	No	No	No	Recovery	2007	13	Male	59	5	20	100	80	1	37	Skin	No	0	No	52	51800	89	DENV-1
1434	No	No	No	No	No	Recovery	2007	3	Female	15	5	15	95	140	1	37	Skin	Yes	2	No	45	66000	138	Negative
1435	No	No	No	No	No	Recovery	2007	11	Male	24.5	5	20	95	100	1	37	Skin	Yes	1	No	45	35900	125	DENV-1
1436	Yes	Yes	Yes	No	No	Recovery	2007	5	Male	18	6	15	100	100	1	37	None	No	0	No	42	27100	572	DENV-1
1437	No	Yes	No	No	No	Recovery	2007	11	Female	30	5	15	90	120	1	37	Skin	Yes	1	No	50	50500	164	DENV-1
1438	Yes	Yes	No	No	No	Recovery	2007	12	Male	32	3	20	85	140	2	37	None	No	2	No	52	67700	24	DENV-2
1440	Yes	Yes	No	No	No	Recovery	2007	3	Male	17	5	5	105	170	2	38	None	No	2	No	52	50400	93	DENV-1
1441	No	No	No	No	No	Recovery	2007	5	Male	27.5	6	20	90	120	1	37	Skin	No	0	No	47	77000	103	DENV-1
1442	No	No	No	No	No	Recovery	2007	11	Female	34	6	15	105	110	1	37.5	Skin	Yes	3	No	56	21000	218	DENV-2
1443	Yes	Yes	Yes	Yes	No	Died	2007	7	Female	26	5	20	90	140	1	39.2	None	Yes	2	No	42	38400	301	DENV-3
1444	Yes	Yes	No	No	No	Recovery	2007	3	Male	15	6	20	90	112	1	37	None	No	2	No	50	37900	63	DENV-1
1445	No	No	No	No	No	Recovery	2007	8	Female	22	6	15	85	108	2	37	None	No	2	No	46	19800	218	DENV-1
1446	No	No	No	No	No	Recovery	2007	13	Male	42	6	20	115	118	1	37	None	Yes	1	No	50	54000	138	DENV-1
1447	No	No	No	No	No	Recovery	2007	9	Female	34	5	10	110	100	1	37	Skin	Yes	1	No	44	54400	191	Negative
1448	No	No	No	No	No	Recovery	2007	10	Female	46	6	15	105	120	1	37	Skin	No	2	No	48	72000	60	Negative
1449	No	No	No	No	No	Recovery	2007	3	Female	19	6	15	80	160	1	38.5	None	No	2	No	46	82600	465	DENV-1
145	Yes	Yes	No	No	No	Recovery	2003	8	Male	27	7	10	85	120	2	37	Skin	Yes	1	NA	53	26800	NA	DENV-2
1450	No	No	No	No	No	Recovery	2007	13	Male	40	6	15	90	100	1	38.5	Skin	No	0	No	52	19000	116	DENV-1
1451	No	No	No	No	No	Recovery	2007	13	Male	52	6	20	100	98	1	37	None	No	2	No	54	32000	103	DENV-1
1452	No	Yes	No	No	No	Recovery	2007	9	Female	25	5	20	75	120	2	37	None	No	1	No	50	74000	274	DENV-1
1453	Yes	Yes	No	No	No	Recovery	2007	3	Female	12	5	5	100	145	2	38.3	None	No	2	No	48	53200	377	DENV-2
1454	No	No	No	No	No	Recovery	2007	12	Female	43	5	20	90	92	1	37.5	Skin	No	1.5	No	51	10600	103	DENV-1
1455	No	Yes	No	No	No	Recovery	2007	13	Male	63	5	20	90	96	1	37	Skin	Yes	3	No	55	17900	114	DENV-1
1456	No	No	No	No	No	Recovery	2007	14	Male	42	6	20	90	100	1	37	Skin	No	0	No	58	10000	166	DENV-1
1457	No	No	No	No	No	Recovery	2007	9	Female	34	5	20	90	106	1	37.5	Skin	Yes	2	No	51	36000	177	DENV-1
1458	No	Yes	No	No	No	Recovery	2007	8	Male	18	4	25	85	115	2	37	None	No	2	No	51	25900	NA	DENV-1
1459	No	No	No	No	No	Recovery	2007	10	Male	32	6	20	90	92	1	37	Skin	Yes	3	No	46	37800	261	DENV-1
146	No	Yes	No	No	No	Recovery	2003	12	Female	29	4	20	90	120	1	37	Skin	Yes	2	No	50	18000	NA	DENV-2
1460	Yes	Yes	No	No	No	Recovery	2007	12	Female	51	5	20	105	100	1	37	None	No	0	No	47	35300	94	DENV-1
1461	No	Yes	No	No	No	Recovery	2007	7	Male	33	6	20	80	120	2	37	Skin	Yes	2	No	52	52000	357	DENV-1
1462	No	Yes	No	No	No	Recovery	2007	13	Female	40	5	20	90	126	1	38	Skin	Yes	1	No	45	51200	245	DENV-1
1463	No	No	No	No	No	Recovery	2007	14	Male	44	5	20	85	100	2	37.5	None	No	0	No	53	32000	112	DENV-1
1464	No	Yes	No	No	No	Recovery	2007	10	Female	40	6	20	105	100	1	37	Skin	Yes	1	No	47	32000	124	Negative
1465	No	Yes	No	No	No	Recovery	2007	13	Male	30	6	15	90	120	1	37	Skin	No	1	No	51	32900	83	DENV-1
1466	Yes	Yes	No	No	No	Recovery	2007	14	Female	15	4	15	90	140	1	38	None	Yes	1.5	No	47	40000	110	DENV-2
1467	No	No	No	No	No	Recovery	2007	11	Male	40	6	20	80	120	2	37.5	Skin	Yes	2	No	50	32700	214	DENV-1
1468	No	No	No	No	No	Recovery	2007	12	Male	37	7	20	100	100	1	37	Skin	Yes	2	No	55	23000	198	Negative
1469	No	No	No	No	No	Recovery	2007	9	Female	22	5	20	90	100	1	39.5	None	Yes	2	No	51	26400	106	DENV-1
147	Yes	Yes	No	No	No	Recovery	2003	14	Male	52	4	15	95	88	1	37	Skin	Yes	2	No	49	48000	NA	DENV-2
1470	Yes	Yes	No	No	No	Recovery	2007	4	Female	15	4	20	80	110	1	37.5	Skin	Yes	3	No	50	43700	120	DENV-1
1471	No	No	No	No	No	Recovery	2007	10	Female	28	5	20	90	110	1	37	Skin	Yes	2	No	45	54000	190	DENV-1
1472	Yes	Yes	No	No	No	Recovery	2007	6	Male	18	6	20	80	120	2	37	None	Yes	2	No	48	34200	159	Negative
1473	Yes	Yes	No	No	No	Recovery	2007	7	Female	24	5	5	65	200	2	37	Skin	Yes	3	No	49	94200	138	DENV-1
1474	No	No	No	No	No	Recovery	2007	13	Male	32	5	20	100	90	1	37	Skin	Yes	2	No	51	38600	96	DENV-2
1475	No	No	No	No	No	Recovery	2007	5	Female	15	5	20	100	120	1	37	Skin	No	2	No	47	51000	126	DENV-1
1476	No	No	No	No	No	Recovery	2007	8	Female	31	5	20	95	200	1	37	Skin	No	2	No	44	35200	131	DENV-1
1477	No	No	No	No	No	Recovery	2007	7	Female	21	6	20	95	124	1	37.7	Skin	No	2	No	48	42000	175	DENV-1
1478	Yes	Yes	No	No	No	Recovery	2007	7	Male	31	5	15	90	100	1	37	Skin	No	5	No	37	44000	456	DENV-1
1479	No	No	No	No	No	Recovery	2007	10	Male	42	7	20	110	120	1	37	Skin	No	2	No	50	15800	90	Negative
1480	No	No	No	No	No	Recovery	2007	14	Male	40	5	15	105	140	1	37	Skin	No	0	No	53	12000	81	DENV-2
1481	No	No	No	No	No	Recovery	2007	12	Female	38	6	20	95	110	1	37	Mucose	No	1	No	41	51700	70	Negative
1482	No	No	No	No	No	Recovery	2007	10	Female	26	3	20	100	110	1	37	Skin	No	0	No	49	33900	131	DENV-1
1483	No	No	No	No	No	Recovery	2007	10	Female	39	5	15	75	200	2	37	None	No	0	No	50	26000	2088	DENV-1
1484	No	No	No	No	No	Recovery	2007	11	Male	45	5	10	95	100	1	37	Skin	No	3	No	52	47600	191	DENV-1
1485	No	No	No	No	No	Recovery	2007	8	Female	24	4	15	110	90	1	37	Skin	No	0	No	41	128000	57	DENV-1
1486	No	No	No	No	No	Recovery	2007	14	Male	43	6	20	100	100	1	37	None	Yes	2	No	52	21700	60	DENV-1
1487	No	No	No	No	No	Recovery	2007	6	Male	20	5	20	80	124	2	37	None	Yes	2	No	48	46100	92	DENV-1
1488	No	No	No	No	No	Recovery	2007	8	Male	26	5	10	90	120	1	37	None	Yes	2	No	51	39000	128	DENV-1
1489	No	Yes	No	No	No	Recovery	2007	5	Male	24.5	6	15	85	140	2	37	None	No	0	No	53	66000	235	DENV-1
149	No	No	No	No	No	Recovery	2003	14	Female	45	5	20	90	108	1	37	Skin	Yes	0	No	48	18600	NA	DENV-2
1490	Yes	Yes	Yes	Yes	No	Recovery	2007	13	Male	36	5	0	0	200	3	37	Skin	Yes	2	No	65	26700	2071	DENV-1
1491	Yes	Yes	No	No	No	Recovery	2007	5	Male	18.5	5	20	90	128	1	38.5	Skin	Yes	2	No	46	50000	291	DENV-1
1492	No	No	No	No	No	Recovery	2007	11	Male	29	5	20	100	100	1	37	Skin	Yes	2	No	46	31300	151	DENV-2
1493	No	Yes	No	No	No	Recovery	2007	11	Male	38	4	10	95	200	1	37.5	Skin	Yes	1	No	52	24200	76	DENV-2
1494	No	No	No	No	No	Recovery	2007	14	Female	38	6	20	80	100	2	37	Mucose	No	2	No	48	39700	580	DENV-1
1495	No	No	No	No	No	Recovery	2007	12	Female	41	7	20	100	98	1	37	Skin	Yes	1	No	53	60000	56	DENV-1
1496	No	No	No	No	No	Recovery	2007	9	Female	28	6	20	80	100	2	37	Skin	Yes	2	No	52	6050	122	DENV-1
1497	No	Yes	No	No	No	Recovery	2007	4	Male	18	6	15	105	120	1	37.5	Skin	Yes	3	No	52	29700	186	DENV-1
1498	Yes	Yes	No	No	No	Recovery	2007	13	Female	37	6	20	80	113	2	38	None	No	0	No	48	28000	86	DENV-1
1499	Yes	Yes	No	No	No	Recovery	2007	6	Female	17	6	0	0	200	3	37	None	Yes	2	No	52	190000	NA	DENV-1
150	Yes	Yes	No	No	No	Recovery	2003	10	Female	20	4	15	90	140	1	37	None	Yes	1	No	44	38600	NA	DENV-2
1500	No	No	No	No	No	Recovery	2007	11	Female	25	4	15	85	120	2	37	Skin	Yes	2	No	51	24700	144	DENV-1
1501	No	Yes	No	No	No	Recovery	2007	4	Male	13	4	20	90	100	1	37	None	Yes	1	No	54	94100	84	DENV-1
1502	No	No	No	No	No	Recovery	2007	11	Male	41	5	15	105	120	1	37	Skin	Yes	2	No	45	39700	301	DENV-1
1503	No	Yes	No	No	No	Recovery	2007	12	Female	48	5	20	90	75	1	37	None	Yes	1	No	46	27900	146	Negative
1504	No	No	No	No	No	Recovery	2007	14	Female	52	5	20	80	90	2	37	Mucose	Yes	2	No	45	27000	447	DENV-1
1505	No	No	No	No	No	Recovery	2007	11	Male	27	6	20	100	120	1	37	Skin	Yes	1	No	48	42000	209	Negative
1506	No	No	No	No	No	Recovery	2007	7	Male	23	5	15	85	128	2	37.5	Skin	Yes	2	No	48	61400	125	DENV-1
1507	No	No	No	No	No	Recovery	2007	6	Male	25	5	20	90	120	1	37	Skin	Yes	3	No	46	60400	59	DENV-2
1508	Yes	Yes	No	No	No	Recovery	2007	5	Female	16	5	15	85	140	2	37	None	Yes	1.5	No	55	53000	258	DENV-1
1509	No	No	No	No	No	Recovery	2007	12	Female	40	5	10	100	125	1	37.5	Skin	Yes	1	No	43	42100	NA	DENV-2
151	No	No	No	No	No	Recovery	2003	12	Male	36	5	20	90	120	1	37	Skin	Yes	2	No	54	24000	NA	DENV-1
1510	No	No	No	No	No	Recovery	2007	5	Female	16	6	15	85	120	2	37	Skin	Yes	3	No	50	23000	205	DENV-1
1511	No	No	No	No	No	Recovery	2007	14	Male	55	9	10	100	80	1	37	None	No	0	No	62	40300	96	DENV-2
1512	No	No	No	No	No	Recovery	2007	12	Male	41	5	15	95	93	1	37	Skin	No	0	No	45	54200	90	DENV-1
1513	Yes	Yes	No	No	No	Recovery	2007	12	Male	42	5	20	90	120	1	37	Skin	Yes	1	No	53	28200	127	DENV-2
1514	No	Yes	No	No	No	Recovery	2007	10	Male	39	6	15	80	100	2	37	None	Yes	3	No	50	53500	666	DENV-3
1515	No	No	No	No	No	Recovery	2007	8	Male	30	5	15	90	200	1	37	None	No	0	No	46	85300	96	DENV-2
1516	Yes	Yes	Yes	Yes	No	Died	2007	7	Male	18	5	10	85	120	2	37.5	None	Yes	2	No	51	NA	541	DENV-3
1517	No	No	No	No	No	Recovery	2007	13	Female	45	6	15	95	80	1	37	Skin	Yes	1	No	47	25000	60	DENV-1
1518	Yes	Yes	No	No	No	Recovery	2007	9	Male	57	5	15	105	130	1	37	Skin	No	1	No	50	40700	119	DENV-3
1519	No	Yes	No	No	No	Recovery	2007	13	Male	38	5	20	90	120	1	37	Skin	Yes	1	No	51	29500	78	DENV-1
1520	No	No	No	No	No	Recovery	2007	9	Male	32	6	20	100	120	1	38	Skin	No	0	No	46	NA	69	DENV-1
1521	No	Yes	No	No	No	Recovery	2007	6	Female	22	6	20	90	110	1	37	Skin	Yes	3	No	45	26500	212	DENV-1
1522	No	No	No	No	No	Recovery	2007	10	Female	28	5	20	90	100	1	37.5	Skin	Yes	1	No	50	18400	81	DENV-2
1523	No	No	No	No	No	Recovery	2007	12	Male	38	6	20	90	100	1	37.5	Skin	Yes	1	No	51	12700	151	Negative
1524	No	Yes	No	No	No	Recovery	2007	4	Male	12.5	4	20	90	130	1	37	None	No	0	Yes	49	48000	474	DENV-1
1525	No	Yes	No	No	No	Recovery	2008	12	Male	22	5	20	85	120	2	37	None	No	2	No	47	33400	348	DENV-1
1526	No	No	No	No	No	Recovery	2008	7	Male	23	4	20	90	96	1	37	None	Yes	1	No	47	84400	74	DENV-1
1527	No	No	No	No	No	Recovery	2008	12	Female	28	6	15	85	200	2	37	None	No	1	No	49	82600	71	DENV-1
1528	No	Yes	No	No	No	Recovery	2008	6	Female	14	4	20	80	120	2	38	None	No	3	No	48	31900	88	DENV-2
1529	No	No	No	No	No	Recovery	2008	7	Female	25	6	15	90	160	1	37	Skin	Yes	1	No	52	36900	121	DENV-1
153	No	No	No	No	No	Recovery	2003	10	Female	26	5	20	100	120	1	37	Skin	Yes	2	No	53	30000	NA	Mixed
1530	No	No	No	No	No	Recovery	2008	12	Male	40	6	10	80	200	2	37	Skin	Yes	1	No	50	52500	321	DENV-1
1531	No	No	No	No	No	Recovery	2008	8	Female	23	5	20	85	130	2	37	None	Yes	1	No	53	14900	289	DENV-1
1532	Yes	Yes	No	No	No	Recovery	2008	4	Female	15.5	5	0	0	200	3	37	Skin	Yes	2	No	55	18500	550	DENV-1
1533	No	No	No	No	No	Recovery	2008	7	Female	25	5	10	90	200	1	37	None	Yes	1	No	52	102000	362	DENV-1
1534	No	No	No	No	No	Recovery	2008	12	Female	35	5	15	95	126	1	37	Skin	No	2	No	52	24600	78	DENV-1
1535	No	No	No	No	No	Recovery	2008	12	Male	37	4	10	100	120	1	37	None	No	0	No	44	128000	357	DENV-1
1536	Yes	Yes	No	No	No	Recovery	2008	13	Female	45	5	10	75	140	2	37	Skin	Yes	1	No	49	42200	260	DENV-1
1537	No	No	No	No	No	Recovery	2008	13	Female	36	4	15	75	110	2	37	Skin	Yes	2	No	47	35100	178	DENV-1
1538	Yes	Yes	No	No	No	Recovery	2008	8	Female	30	5	20	80	120	2	37	Skin	Yes	2	No	48	77000	75	DENV-1
1539	No	No	No	No	No	Recovery	2008	14	Male	55	6	15	95	200	1	37	Skin	No	3	No	53	35300	72	DENV-1
154	No	Yes	No	No	No	Recovery	2003	10	Male	34	6	20	100	120	1	38.5	Skin	Yes	2	No	47	12000	NA	DENV-2
1540	No	No	No	No	No	Recovery	2008	9	Male	35	6	20	100	120	1	37	None	Yes	2	No	55	29200	177	DENV-1
1541	No	No	No	No	No	Recovery	2008	12	Male	34	7	15	90	100	1	37	Skin	Yes	2	No	51	39100	229	DENV-1
1542	No	No	No	No	No	Recovery	2008	9	Female	24	5	20	90	130	1	37.5	None	No	3	No	52	48500	149	Negative
1543	No	No	No	No	No	Recovery	2008	6	Female	17	6	20	100	140	1	37	None	No	2	No	55	48700	NA	Negative
1544	No	No	No	No	No	Recovery	2008	11	Female	27	4	20	90	118	1	37	None	Yes	1	No	49	39200	115	DENV-1
1545	Yes	Yes	No	No	No	Recovery	2008	8	Male	40	6	20	80	125	2	37	None	Yes	2	No	49	13000	158	DENV-1
1546	No	No	No	No	No	Recovery	2008	11	Male	41	4	20	80	100	2	37	Skin	No	0	No	NA	126000	105	DENV-1
1547	No	No	No	No	No	Recovery	2008	8	Male	35	6	15	95	116	1	37	Skin	Yes	2	No	45	49600	171	DENV-1
1548	No	No	No	No	No	Recovery	2008	11	Male	42	6	20	90	100	1	37	Skin	Yes	1	No	47	38000	114	DENV-1
1549	No	No	No	No	No	Recovery	2008	12	Male	38	5	15	85	120	2	37	Skin	No	2	No	53	26300	86	DENV-1
1550	No	No	No	No	No	Recovery	2008	6	Male	26	5	20	100	130	1	37	Skin	No	3	No	49	24800	106	DENV-1
1551	No	No	No	No	No	Recovery	2008	11	Male	40	7	20	90	140	1	36.5	Skin	Yes	3	No	48	51600	97	DENV-1
1552	No	Yes	No	No	No	Recovery	2008	8	Male	31	6	20	90	110	1	37	None	Yes	4	No	50	28500	164	DENV-1
1553	No	No	No	No	No	Recovery	2008	5	Female	25	4	20	100	120	1	37	None	No	0	No	52	57500	80	DENV-1
1554	No	Yes	No	No	No	Recovery	2008	9	Male	17.5	7	20	80	120	2	38	None	Yes	3	No	52	121000	498	DENV-1
1555	Yes	Yes	No	No	No	Recovery	2008	3	Male	15	4	20	100	130	1	38.7	Skin	No	2	No	52	32000	40	DENV-1
1556	No	No	No	No	No	Recovery	2008	13	Male	24	4	20	90	120	1	37	Skin	Yes	1	No	52	39400	135	DENV-1
1557	No	No	No	No	No	Recovery	2008	13	Female	30	5	20	90	120	1	37	Skin	No	2	No	50	39700	105	Negative
1558	No	No	No	No	No	Recovery	2008	13	Female	32	6	20	80	78	2	37	None	No	0	No	45	53000	57	DENV-1
1559	No	No	No	No	No	Recovery	2008	10	Male	21	6	15	90	120	1	37	None	No	2	No	52	19200	98	DENV-1
1560	No	No	No	No	No	Recovery	2008	5	Male	14	6	20	100	100	1	37	None	Yes	2	No	46	34200	NA	DENV-1
1561	No	Yes	No	No	No	Recovery	2008	7	Female	15	5	20	90	120	1	38.5	Skin	No	2	No	42	30100	555	DENV-1
1562	Yes	Yes	No	No	No	Recovery	2008	12	Female	29.5	5	0	0	200	3	37.5	Skin	Yes	1	No	49	23000	47	DENV-1
1563	No	No	No	No	No	Recovery	2008	14	Male	25	5	20	90	100	1	37	None	Yes	2	No	48	47000	82	DENV-1
1564	No	No	No	No	No	Recovery	2008	10	Male	37	5	10	90	120	1	37.5	Skin	No	0	No	47	74600	77	DENV-1
1565	No	No	No	No	No	Recovery	2008	3	Female	11	4	20	75	120	2	37	None	Yes	2	No	48	23400	218	DENV-1
1566	No	Yes	No	No	No	Recovery	2008	6	Male	18	5	15	90	140	1	37.5	None	No	2	No	54	38200	104	DENV-1
1567	No	Yes	No	No	No	Recovery	2008	8	Female	25	5	20	100	117	1	37	Skin	Yes	3	No	47	27600	38	DENV-1
1568	No	No	No	No	No	Recovery	2008	6	Female	23	5	10	100	128	1	37	Skin	Yes	2	No	50	27000	73	DENV-1
1569	No	Yes	No	No	No	Recovery	2008	5	Male	19	4	20	90	120	1	37	None	Yes	1	No	50	38100	286	DENV-1
157	Yes	Yes	No	No	No	Recovery	2003	9	Male	41	5	10	90	120	1	37	Skin	Yes	2	No	47	19400	NA	DENV-2
1570	Yes	Yes	Yes	No	No	Recovery	2008	4	Male	15	4	15	80	130	1	37	None	Yes	2	No	55	648000	141	DENV-1
1571	No	Yes	No	No	No	Recovery	2008	14	Male	56	6	20	100	110	1	37	Skin	Yes	3	No	53	23700	125	DENV-1
1572	No	No	No	No	No	Recovery	2008	12	Female	25	6	20	100	110	1	37.5	Skin	No	0	No	50	15000	62	DENV-1
1573	No	No	No	No	No	Recovery	2008	11	Male	29	5	20	90	100	1	37	Skin	No	2	No	48	11600	58	DENV-1
1574	No	No	No	No	No	Recovery	2008	5	Female	15	5	10	90	140	1	37	Skin	Yes	3	No	47	47700	113	DENV-1
1575	No	No	No	No	No	Recovery	2008	5	Male	12	6	20	70	120	2	37	Skin	Yes	2	No	53	31500	116	DENV-1
1576	No	No	No	No	No	Recovery	2008	14	Female	44	5	15	95	108	1	38.3	None	No	2	No	48	33000	108	DENV-1
1577	No	No	No	No	No	Recovery	2008	13	Female	35	5	15	90	110	1	37	Skin	Yes	2	No	46	19000	71	DENV-1
1578	No	No	No	No	No	Recovery	2008	2	Female	8.8	4	20	110	120	1	37	None	No	0	No	48	65300	62	DENV-1
1579	No	No	No	No	No	Recovery	2008	6	Female	16	5	20	90	120	1	37	None	Yes	2	No	52	107000	124	DENV-1
158	No	Yes	No	No	No	Recovery	2003	9	Female	22	5	10	90	129	1	37	Skin	Yes	2	No	49	18000	NA	Negative
1580	No	Yes	No	No	No	Recovery	2008	7	Female	15.5	5	20	100	145	1	37	Skin	No	1	No	47	34500	783	DENV-1
1581	No	No	No	No	No	Recovery	2008	7	Female	22	5	20	100	110	1	37	Skin	No	0	No	45	24400	73	DENV-1
1582	No	Yes	No	No	No	Recovery	2008	7	Male	19	4	20	90	130	1	38.5	Skin	Yes	3	No	46	27000	110	DENV-1
1583	No	No	No	No	No	Recovery	2008	14	Male	35	6	15	90	90	1	37	Skin	No	0	No	48	38000	106	Negative
1584	Yes	Yes	No	Yes	No	Recovery	2008	4	Female	11	5	20	60	140	2	39	Skin	No	1	No	53	30800	1623	DENV-1
1585	No	Yes	No	No	No	Recovery	2008	6	Female	23	5	15	85	130	2	37	Skin	Yes	2	No	50	36900	340	Negative
1586	No	No	No	No	No	Recovery	2008	13	Male	51	6	20	100	108	1	37	Skin	No	0	No	55	20000	137	Negative
1587	No	No	No	No	No	Recovery	2008	14	Female	41	5	20	100	100	1	37.5	Skin	Yes	2	No	51	11000	189	DENV-1
1588	No	No	No	No	No	Recovery	2008	11	Female	35	4	20	90	120	1	37.5	Skin	Yes	2	No	46	33400	268	DENV-1
1589	No	No	No	No	No	Recovery	2008	11	Female	24	4	15	100	100	1	37	Skin	No	2	No	48	70000	127	DENV-1
1590	No	No	No	No	No	Recovery	2008	10	Female	21	5	20	100	120	1	37	Skin	No	1	No	49	58100	72	DENV-1
1591	Yes	Yes	No	No	No	Recovery	2008	8	Female	31	5	10	90	200	1	37	Skin	No	0	No	55	50000	191	DENV-1
1592	No	No	No	No	No	Recovery	2008	11	Male	28	5	5	90	200	2	37	Skin	Yes	3	No	50	41900	267	DENV-1
1593	No	Yes	No	No	No	Recovery	2008	5	Male	15	4	20	80	130	2	38.8	Skin	No	2	No	48	46000	2001	DENV-1
1594	No	No	No	No	No	Recovery	2008	6	Female	22	4	20	90	120	1	37	Skin	No	0	No	52	24000	307	DENV-1
1595	No	No	No	No	No	Recovery	2008	9	Male	41	5	0	0	200	3	37	None	No	0	No	50	18000	129	DENV-1
1596	No	No	No	No	No	Recovery	2008	8	Male	41	6	20	100	126	1	37	None	No	0	No	45	89300	209	DENV-1
1597	Yes	Yes	No	No	No	Recovery	2008	10	Male	46	6	15	105	120	1	37	Skin	Yes	3	No	50	77300	177	DENV-1
1598	Yes	Yes	No	No	No	Recovery	2008	8	Female	19	5	35	75	120	2	37	Skin	Yes	2	No	45	58800	199	DENV-1
1599	No	No	No	No	No	Recovery	2008	14	Male	45	6	20	90	88	1	37	None	Yes	2	No	55	27800	36	DENV-1
160	Yes	Yes	Yes	No	No	Recovery	2003	8	Female	28	4	20	80	120	2	37	Skin	Yes	2	No	48	95200	NA	DENV-2
1600	No	No	No	No	No	Recovery	2008	12	Female	28	6	20	100	120	1	37	None	No	0	No	52	40500	50	DENV-1
1601	No	No	No	No	No	Recovery	2008	8	Male	25	5	15	100	110	1	37	Skin	Yes	2	No	53.5	43700	147	DENV-1
1602	No	No	No	No	No	Recovery	2008	12	Male	47	5	20	110	120	1	37	None	No	1	No	47	63000	937	Negative
1603	No	Yes	No	No	No	Recovery	2008	7	Male	21	6	20	90	100	1	37	Skin	Yes	2	No	51	115000	96	DENV-1
1604	No	No	No	No	No	Recovery	2008	14	Male	46	6	20	85	120	2	37	Skin	Yes	2	No	54	22000	187	DENV-1
1605	Yes	Yes	No	No	No	Recovery	2008	5	Female	18.5	4	10	85	145	2	37	Skin	Yes	3	No	51	85600	69	DENV-1
1606	No	No	No	No	No	Recovery	2008	7	Female	14	4	0	0	200	3	37	None	No	0	No	58	32000	83	DENV-1
1607	Yes	Yes	No	No	No	Recovery	2008	11	Female	53	5	0	0	200	3	37	Skin	No	2	No	50	86000	60	DENV-1
1608	No	Yes	No	No	No	Recovery	2008	8	Male	30	5	20	90	115	1	37	Skin	No	2	No	51	21400	190	DENV-1
1609	No	No	No	No	No	Recovery	2008	7	Female	22	9	20	95	110	1	37	None	Yes	2	No	48	35400	258	DENV-1
1610	No	No	No	No	No	Recovery	2008	8	Male	30	5	20	95	130	1	37	None	No	2	No	NA	38400	65	DENV-1
1611	No	No	No	No	No	Recovery	2008	8	Male	25	6	20	80	100	2	37.5	Skin	Yes	2	No	46	94000	433	DENV-1
1612	No	No	No	No	No	Recovery	2008	13	Male	80	6	25	120	110	1	37	None	No	0	No	53	55900	138	DENV-1
1613	No	No	No	No	No	Recovery	2008	9	Male	39	4	15	95	110	1	37	Skin	No	1.5	No	52	40000	159	DENV-1
1614	No	No	No	No	No	Recovery	2008	4	Female	15.5	5	15	85	120	1	37	None	Yes	3	No	46	34300	182	DENV-1
1615	No	No	No	No	No	Recovery	2008	8	Male	25	5	20	60	110	2	37	Skin	No	0	No	45	54400	69	DENV-2
1616	No	Yes	No	No	No	Recovery	2008	6	Male	16.5	4	20	100	120	1	37	None	Yes	2	No	49	58700	125	DENV-1
1617	No	No	No	No	No	Recovery	2008	11	Male	31	5	20	90	88	1	37	Skin	Yes	3	No	48	34100	135	DENV-1
1618	No	No	No	No	No	Recovery	2008	13	Male	43	7	20	80	90	2	37	Skin	No	0	No	53	82000	214	DENV-1
1619	Yes	Yes	No	No	No	Recovery	2008	6	Male	18	5	20	85	200	2	38.5	None	No	0	No	52	20000	164	DENV-1
162	No	No	No	No	No	Recovery	2003	12	Male	35	4	20	100	120	1	37	None	Yes	2	No	49	69300	NA	DENV-2
1620	No	No	No	No	No	Recovery	2008	12	Female	30	5	10	90	120	1	37	Skin	Yes	2	No	48	43000	118	DENV-1
1621	Yes	Yes	No	No	No	Recovery	2008	1	Female	10.3	6	20	90	153	1	37.5	None	No	3	No	48	44000	392	DENV-1
1622	No	No	No	No	No	Recovery	2008	8	Male	25	5	20	90	120	1	37.6	Skin	Yes	1	No	55	32000	304	Negative
1623	No	No	No	No	No	Recovery	2008	8	Male	26	5	15	95	130	1	37	Skin	Yes	2	No	47	110000	71	DENV-1
1624	No	Yes	No	No	No	Recovery	2008	5	Male	19	6	10	95	200	1	37.5	Skin	No	1	No	52	90000	78	DENV-1
1625	Yes	Yes	No	No	No	Recovery	2008	2	Male	15	6	20	100	130	1	38.2	None	No	1	No	45.8	71000	222	Negative
1626	No	No	No	No	No	Recovery	2008	7	Male	20	4	20	90	130	1	37	None	Yes	2	No	51	49600	138	DENV-1
1627	No	Yes	No	No	No	Recovery	2008	12	Male	45	6	20	100	112	1	37	Skin	No	1	No	53	150000	296	NA
1628	No	Yes	No	No	No	Recovery	2008	8	Male	19	5	20	80	150	2	37	Skin	Yes	2	No	56	50000	251	DENV-1
1629	No	No	No	No	No	Recovery	2008	10	Male	26	5	15	105	200	1	37	Skin	Yes	2	No	49	42900	218	DENV-1
163	No	Yes	No	No	No	Recovery	2003	9	Female	26	4	15	90	200	1	37	Skin	Yes	2	No	51	42800	NA	Negative
1630	No	No	No	No	No	Recovery	2008	10	Female	37.5	5	20	80	120	2	37	Skin	Yes	2	No	47	18000	82	DENV-1
1631	No	No	No	No	No	Recovery	2008	11	Female	40	4	20	90	120	1	37	Skin	No	1	No	54	32100	90	DENV-2
1632	No	No	No	No	No	Recovery	2008	14	Female	37	4	20	90	90	1	37	Skin	Yes	2	No	50	30100	119	DENV-1
1633	No	No	No	No	No	Recovery	2008	10	Female	39	4	20	100	100	1	37	Skin	Yes	2	No	46	101000	92	DENV-1
1634	No	No	No	No	No	Recovery	2008	1	Male	9.1	5	15	90	168	1	37	Skin	Yes	4	No	50	77000	2741	Negative
1635	No	No	No	No	No	Recovery	2008	13	Male	47	5	10	100	105	1	37	Skin	No	1	No	59	26800	192	DENV-1
1636	No	No	No	No	No	Recovery	2008	13	Female	52	4	20	100	120	1	37	None	No	0	No	44	126000	61	DENV-1
1637	No	Yes	No	No	No	Recovery	2008	9	Male	35	3	15	80	110	2	37	Skin	Yes	3	No	50	36000	199	DENV-1
1638	No	No	No	No	No	Recovery	2008	7	Female	28	5	20	80	200	2	37	None	Yes	2	No	47	18900	230	DENV-1
1639	No	Yes	No	No	No	Recovery	2008	12	Female	42	5	20	90	120	1	37	Skin	No	2	No	48	24600	158	DENV-1
1640	No	Yes	No	No	No	Recovery	2008	2	Female	18	5	20	85	120	1	37	None	No	2	No	55	26100	124	DENV-1
1641	No	No	No	No	No	Recovery	2008	13	Female	38	5	15	100	116	1	37	None	No	0	No	46	48600	81	DENV-1
1642	No	No	No	No	No	Recovery	2008	6	Female	24	5	15	95	200	1	37	Skin	No	2	No	50	33500	134	DENV-1
1643	No	No	No	No	No	Recovery	2008	8	Male	32	5	0	0	200	3	37	None	Yes	4	No	42	34000	348	DENV-1
1644	No	No	No	No	No	Recovery	2008	10	Male	25	5	15	70	100	2	37	Skin	No	0	No	46	32000	147	DENV-1
1645	No	No	No	No	No	Recovery	2008	5	Female	14	5	15	85	200	2	37	None	Yes	3	No	52	78700	159	DENV-1
1646	No	No	No	No	No	Recovery	2008	10	Male	29	5	5	90	120	2	37	None	No	1	No	54	47300	671	DENV-1
1647	No	No	No	No	No	Recovery	2008	12	Male	30	7	20	100	124	1	37	None	No	1	No	56	39300	76	DENV-1
1648	No	No	No	No	No	Recovery	2008	7	Male	22	5	20	90	120	1	37	Skin	Yes	3	No	49	41800	237	DENV-1
1649	Yes	Yes	Yes	No	No	Recovery	2008	6	Male	28	4	10	90	80	1	37	None	No	2	No	57	30000	804	DENV-1
165	No	No	No	No	No	Recovery	2003	8	Female	21	5	15	90	84	1	37	None	Yes	3	No	48	51400	NA	DENV-2
1650	No	Yes	No	No	No	Recovery	2008	14	Male	58	5	20	90	100	1	39	Skin	Yes	2	No	48	8480	288	DENV-1
1651	Yes	Yes	No	No	No	Recovery	2008	9	Male	26	3	15	80	200	2	37	Skin	Yes	2	No	53	80000	118	DENV-1
1652	Yes	Yes	No	No	No	Recovery	2008	7	Female	19	6	10	75	200	2	37	None	Yes	2	No	52	43000	70	DENV-1
1653	No	Yes	No	No	No	Recovery	2008	6	Female	17	5	20	80	120	2	37	None	No	1	No	46	46000	189	DENV-1
1654	No	Yes	No	No	No	Recovery	2008	8	Female	18	5	20	90	120	1	37	Skin	Yes	2	No	44.5	25600	165	Negative
1655	Yes	Yes	No	No	No	Recovery	2008	7	Male	31	4	10	90	200	1	37	Skin	No	2	No	50	69000	414	DENV-1
1656	No	Yes	No	No	No	Recovery	2008	12	Male	42	5	20	100	130	1	37	Skin	No	1	No	49	47600	181	DENV-2
1657	Yes	Yes	No	No	No	Recovery	2008	8	Male	49	6	0	0	200	3	37	Skin	Yes	3	No	55	20700	199	DENV-1
1658	No	No	No	No	No	Recovery	2008	12	Male	36	6	20	90	110	1	37	Skin	Yes	1	No	53	14000	148	DENV-1
1659	No	Yes	No	No	No	Recovery	2008	9	Male	25	6	20	100	140	1	37	Skin	Yes	3	No	51	32400	102	DENV-2
166	No	No	No	No	No	Recovery	2003	13	Female	30	6	20	100	100	1	39	None	Yes	3	No	51	42100	NA	Negative
1660	No	Yes	No	No	No	Recovery	2008	5	Male	18	6	20	90	120	1	38.2	Skin	Yes	2	No	56	27000	205	DENV-1
1661	No	No	No	No	No	Recovery	2008	8	Female	27	5	20	100	100	1	37	Skin	Yes	3	No	52	43400	87	DENV-2
1662	No	No	No	No	No	Recovery	2008	6	Male	27	5	20	100	124	1	37	None	Yes	2	No	54	52400	226	DENV-1
1663	No	No	No	No	No	Recovery	2008	9	Female	39	5	20	110	140	1	38	Skin	Yes	1	No	46	20000	223	Negative
1664	Yes	Yes	No	No	No	Recovery	2008	7	Female	27	3	10	80	140	2	37	Skin	Yes	2	No	53	28000	650	DENV-1
1665	No	No	No	No	No	Recovery	2008	13	Male	49	5	25	80	130	2	38	Skin	Yes	2	No	52	24200	345	DENV-1
1666	No	No	No	No	No	Recovery	2008	5	Female	16	6	20	95	120	1	37	Skin	Yes	2	No	46	24300	NA	Negative
1667	No	No	No	No	No	Recovery	2008	7	Male	30	5	20	90	140	1	37	None	Yes	3	No	56	81400	407	DENV-1
1668	No	No	No	No	No	Recovery	2008	11	Female	32	5	20	80	120	2	37.5	Skin	Yes	2	No	50	10000	88	DENV-1
1669	No	No	No	No	No	Recovery	2008	12	Male	30	5	20	90	86	1	37	Skin	No	1	No	52	28600	122	DENV-1
167	Yes	Yes	No	No	No	Recovery	2003	12	Male	35	5	10	85	200	2	37	Mucose	Yes	1	No	NA	46900	NA	DENV-2
1670	No	Yes	No	No	No	Recovery	2008	12	Male	35	7	20	100	130	1	39	Skin	Yes	3	No	55	24000	223	DENV-1
1671	No	No	No	No	No	Recovery	2008	10	Female	38	5	15	75	200	2	37	None	No	1	No	44	49000	75	DENV-1
1672	Yes	Yes	No	No	No	Recovery	2008	5	Female	22	5	20	100	200	1	37	Skin	Yes	2	No	50	28000	206	DENV-1
1673	No	Yes	No	No	No	Recovery	2008	6	Female	20	6	20	90	200	1	37	None	No	0	No	52	38000	NA	DENV-2
1674	No	No	No	No	No	Recovery	2008	11	Female	31	5	15	90	120	1	38	Skin	Yes	3	No	50	62000	100	DENV-1
1675	No	No	No	No	No	Recovery	2008	9	Female	25	6	20	90	120	1	37	Mucose	Yes	3	No	45	46500	229	DENV-1
1676	No	No	No	No	No	Recovery	2008	11	Female	45.5	5	20	90	90	1	37	Skin	Yes	2	No	45	28000	88	DENV-1
1677	Yes	Yes	No	No	No	Recovery	2008	9	Male	27	4	0	0	200	3	37	None	No	0	No	55	46000	349	DENV-1
1678	No	No	No	No	No	Recovery	2008	8	Male	33	5	20	90	112	1	37	Skin	No	2	No	45	90800	858	DENV-1
1679	No	No	No	No	No	Recovery	2008	9	Male	38	5	20	80	120	2	37.5	Skin	Yes	2	No	52	32000	107	DENV-1
168	No	Yes	No	No	No	Recovery	2003	13	Male	41	4	15	85	120	2	37	Skin	Yes	3	No	47	37600	NA	DENV-3
1680	No	No	No	No	No	Recovery	2008	13	Male	49	6	10	80	200	2	37	Skin	Yes	2	No	60	10000	432	Negative
1681	No	No	No	No	No	Recovery	2008	7	Female	34	5	20	90	120	1	37	None	Yes	3	No	49	55000	116	Negative
1682	No	No	No	No	No	Recovery	2008	13	Female	38	6	20	110	120	1	38	Skin	Yes	3	No	45	28000	272	Negative
1683	No	No	No	No	No	Recovery	2008	12	Male	30	6	15	90	110	1	37	None	No	1	No	48	51000	81	Negative
1684	Yes	Yes	No	No	No	Recovery	2008	12	Female	52	4	20	100	100	1	37.5	Skin	No	0	No	41	42000	125	DENV-1
1685	No	No	No	No	No	Recovery	2008	7	Male	33	5	10	90	130	1	37	None	Yes	3	No	47	64700	115	DENV-1
1686	No	No	No	No	No	Recovery	2008	14	Male	30	5	15	100	120	1	37.5	None	Yes	2	No	45	70600	284	DENV-1
1687	No	No	No	No	No	Recovery	2008	11	Male	36	5	20	95	100	1	37	None	Yes	2	No	54	23600	210	DENV-1
1688	No	No	No	No	No	Recovery	2008	13	Male	58	5	20	120	100	1	37	Skin	Yes	2	No	51	81000	184	DENV-1
1689	No	Yes	No	No	No	Recovery	2008	7	Female	26	6	20	80	110	2	37	Skin	No	1	No	50	30800	101	DENV-1
1690	No	No	No	No	No	Recovery	2008	10	Male	50	5	20	100	200	1	37.5	Skin	Yes	1	No	48	21600	209	DENV-2
1691	No	No	No	No	No	Recovery	2008	4	Male	31	6	20	95	90	1	37	Skin	Yes	2	No	50	48900	143	DENV-1
1692	No	No	No	No	No	Recovery	2008	6	Male	20	4	20	100	125	1	37.5	Skin	Yes	3	No	45	59900	163	DENV-1
1693	No	Yes	No	No	No	Recovery	2008	12	Male	47	6	20	100	120	1	37	Skin	Yes	2	No	53	15000	623	DENV-1
1694	Yes	Yes	No	No	No	Recovery	2008	1	Female	9	5	20	70	200	2	37	Skin	Yes	1	No	47	19000	205	DENV-1
1695	Yes	Yes	Yes	No	No	Recovery	2008	10	Male	41	5	20	100	120	1	38	Skin	Yes	2	No	52	198000	91	DENV-1
1696	No	No	No	No	No	Recovery	2008	9	Male	40	5	20	90	110	1	37	None	Yes	2	No	44	65000	117	DENV-1
1697	No	No	No	No	No	Recovery	2008	8	Male	25	5	20	110	106	1	37	Skin	Yes	3	No	48	96500	145	DENV-1
1698	No	No	No	No	No	Recovery	2008	13	Male	57	6	20	85	100	2	37	None	Yes	1	No	57	16000	76	DENV-2
1699	No	Yes	No	No	No	Recovery	2008	8	Female	33	5	15	95	120	1	37	None	Yes	2	No	47	33000	57	DENV-1
170	No	No	No	No	No	Recovery	2003	6	Female	15	4	20	90	120	1	37	Skin	Yes	1	No	43	74000	NA	DENV-2
1700	No	No	No	No	No	Recovery	2008	13	Male	36	4	20	80	110	2	37	Skin	Yes	1	No	55	11000	144	DENV-1
1702	No	No	No	No	No	Recovery	2008	10	Male	48	4	20	70	120	2	38	Skin	No	0	No	46	55300	168	DENV-1
1703	No	No	No	No	No	Recovery	2008	11	Female	30	6	20	100	100	1	37	Skin	Yes	2	No	46	24000	110	Negative
1704	No	No	No	No	No	Recovery	2008	12	Male	50	5	20	80	100	2	37	Skin	Yes	2	No	50	45000	148	DENV-1
1705	No	No	No	No	No	Recovery	2008	5	Male	24	4	0	0	200	3	37	Skin	No	1	No	57	27700	832	Negative
1706	Yes	Yes	No	No	No	Recovery	2008	13	Male	51	5	15	80	120	2	37	None	No	0	No	49	41200	158	DENV-1
1707	Yes	Yes	No	No	No	Recovery	2008	7	Female	25	5	0	0	200	3	37	Skin	No	0	No	56	51300	187	DENV-1
1708	No	No	No	No	No	Recovery	2008	13	Male	35	6	20	80	90	2	37	Skin	No	0	No	53	6000	69	DENV-1
171	No	No	No	No	No	Recovery	2003	4	Male	14	4	20	100	120	1	37	Skin	Yes	2	No	40	12000	NA	DENV-2
1710	No	Yes	No	No	No	Recovery	2008	7	Male	34	5	20	85	120	2	37	Skin	Yes	1	No	51	46000	75	DENV-1
1711	Yes	Yes	No	No	No	Recovery	2008	14	Male	52	5	20	110	120	1	37	Skin	No	0	No	51	53600	53	DENV-1
1712	No	No	No	No	No	Recovery	2008	12	Male	35	4	0	0	200	3	37	Skin	No	0	No	52	46600	62	Negative
1713	No	No	No	No	No	Recovery	2008	10	Female	32	7	20	95	120	1	37	None	Yes	3	No	48	29000	240	DENV-1
1714	No	No	No	No	No	Recovery	2008	11	Female	30	6	20	90	110	1	37	Skin	No	1	No	49	15000	156	DENV-1
1715	Yes	Yes	No	No	No	Recovery	2008	13	Female	40	4	20	90	110	1	37	Skin	Yes	1	No	53	26000	208	DENV-1
1716	No	No	No	No	No	Recovery	2008	5	Female	16.5	6	20	90	140	1	37	None	Yes	2	No	51	32000	95	DENV-1
1717	No	Yes	No	No	No	Recovery	2008	9	Male	21	4	20	80	128	2	38	Skin	Yes	2	No	52	42000	248	DENV-1
1718	No	No	No	No	No	Recovery	2008	10	Female	41	5	20	70	120	2	37	Skin	No	0	No	44	15000	60	DENV-1
1719	No	No	No	No	No	Recovery	2008	13	Male	67	6	20	105	110	1	37	Skin	Yes	2	No	50	32000	116	DENV-1
172	Yes	Yes	No	No	No	Recovery	2003	13	Female	35	5	15	85	104	2	37	Skin	Yes	2	No	43	38300	NA	DENV-2
1720	No	No	No	No	No	Recovery	2008	12	Male	31	5	20	80	120	2	37.8	Skin	No	0	No	48	39000	143	DENV-1
1721	Yes	Yes	No	No	No	Recovery	2008	4	Male	15	4	15	90	140	1	38	None	No	3	No	51	54300	759	DENV-1
1722	No	No	No	No	No	Recovery	2008	4	Female	15	5	20	85	120	1	37	Skin	No	3	No	48	18000	84	DENV-1
1723	No	No	No	No	No	Recovery	2008	11	Male	48	5	0	0	200	3	37	Skin	Yes	3	No	46	11000	827	DENV-1
1724	Yes	Yes	No	No	No	Recovery	2008	14	Male	63	5	20	90	120	1	39	None	Yes	2	No	53	16000	169	DENV-1
1725	Yes	Yes	No	No	No	Recovery	2008	10	Female	31	7	20	90	120	1	37	Skin	Yes	2	No	46	54000	128	DENV-1
1726	No	Yes	No	No	No	Recovery	2008	13	Male	67	4	20	100	140	1	37	None	No	0	No	52	51000	168	DENV-1
1727	No	Yes	No	No	No	Recovery	2008	10	Male	65	5	15	100	120	1	37	Skin	Yes	2	No	54	41000	216	DENV-1
1728	No	Yes	No	No	No	Recovery	2008	6	Female	28	4	15	100	120	1	37.5	Skin	No	0	No	50	50000	240	Negative
1729	Yes	Yes	No	No	No	Recovery	2008	11	Male	41	7	20	90	100	1	38	Skin	Yes	1	No	45	23400	157	DENV-1
173	Yes	Yes	No	No	No	Recovery	2003	9	Female	20	6	20	100	120	1	37	Skin	Yes	2	No	NA	30000	NA	DENV-2
1730	Yes	Yes	No	No	No	Recovery	2008	5	Female	17.5	5	15	105	140	1	37	None	Yes	3	No	51	28000	101	DENV-1
1731	Yes	Yes	No	No	No	Recovery	2008	12	Male	46	5	15	95	110	1	37	Skin	Yes	2	No	54	34300	79	DENV-1
1732	No	No	No	No	No	Recovery	2008	6	Female	22	5	0	0	200	3	37	Skin	No	2	No	45	49100	61	DENV-1
1733	No	Yes	No	No	No	Recovery	2008	14	Male	34	5	20	100	100	1	38	Skin	No	1	No	49	67000	38	DENV-1
1734	No	Yes	No	No	No	Recovery	2008	9	Female	30	5	25	90	120	1	37.6	Skin	Yes	2.5	No	49	50600	184	DENV-1
1735	No	No	No	No	No	Recovery	2008	11	Female	35	5	20	90	120	1	37.5	None	No	0	No	44	83900	92	DENV-1
1736	No	Yes	No	No	No	Recovery	2008	13	Male	55.7	6	20	100	100	1	37	Skin	Yes	2.5	No	49	15000	1375	DENV-1
1737	No	No	No	No	No	Recovery	2008	7	Male	38	6	20	100	110	1	37.3	Skin	Yes	3	No	48	25000	114	Negative
1738	No	No	No	No	No	Recovery	2008	8	Female	25	6	15	100	100	1	37	None	Yes	1	No	50	49000	86	Negative
1739	No	No	No	No	No	Recovery	2008	10	Female	43	6	20	100	100	1	37.5	Skin	Yes	2	No	50	29000	114	DENV-1
174	No	No	No	No	No	Recovery	2003	11	Male	21.5	4	10	100	110	1	37	None	Yes	0	No	43	72800	NA	DENV-2
1740	Yes	Yes	No	No	No	Recovery	2008	5	Female	19	5	20	110	142	1	38	None	No	1	No	47	36200	87	DENV-2
1742	No	No	No	No	No	Recovery	2008	7	Male	18	4	20	60	106	2	37	Skin	Yes	2	No	50	106000	82	DENV-1
1743	No	No	No	No	No	Recovery	2008	6	Male	19	5	20	90	120	1	37	None	No	0	No	50	26000	131	DENV-1
1744	No	No	No	No	No	Recovery	2008	6	Female	19	5	15	90	118	1	37.5	Skin	No	2	No	49	46000	50	DENV-1
1745	No	No	No	No	No	Recovery	2008	6	Male	24	6	20	90	126	1	38	None	No	0	No	47	66000	113	DENV-1
1746	No	No	No	No	No	Recovery	2008	11	Male	29	6	20	105	110	1	37.5	Skin	No	1	No	47	95000	111	Negative
1747	Yes	Yes	No	No	No	Recovery	2008	11	Female	36	5	15	85	100	2	37	Skin	Yes	2	No	52	68400	76	DENV-1
1748	Yes	Yes	No	No	No	Recovery	2008	8	Male	20	5	10	85	136	2	37	Skin	Yes	2	No	58	24000	270	DENV-1
1749	No	No	No	No	No	Recovery	2008	8	Female	34	5	20	80	120	2	37	Skin	No	0	No	45	41000	25	DENV-2
1750	No	No	No	No	No	Recovery	2008	8	Female	19	5	20	90	120	1	37	Mucose	No	0	No	48	31100	127	DENV-1
1751	No	No	No	No	No	Recovery	2008	11	Female	29	5	20	80	120	2	37	None	No	3	No	53	26100	276	DENV-1
1752	No	No	No	No	No	Recovery	2008	14	Female	32	6	20	95	100	1	37	Skin	No	0	No	48	25800	174	DENV-1
1753	No	No	No	No	No	Recovery	2008	7	Male	31	6	20	90	100	1	37	Skin	Yes	2	No	50	25000	253	Negative
1754	No	No	No	No	No	Recovery	2008	14	Male	60	5	20	100	80	1	37	Skin	No	0	No	60	14000	121	Negative
1755	No	No	No	No	No	Recovery	2008	8	Male	27	5	20	90	200	1	37	Skin	Yes	3	No	52	30800	231	DENV-1
1756	No	No	No	No	No	Recovery	2008	14	Male	42	6	20	95	80	1	37.5	Skin	No	1	No	55	11400	129	DENV-1
1757	Yes	Yes	No	No	No	Recovery	2008	7	Female	23	5	15	120	200	1	37	Skin	No	2	No	52	35000	73	DENV-1
1758	No	No	No	No	No	Recovery	2008	7	Male	19	6	20	80	110	2	37	Skin	Yes	3	No	54	47000	288	DENV-1
1759	Yes	Yes	No	No	No	Recovery	2008	10	Male	28	5	20	80	200	2	37.3	Skin	No	2	No	56	46000	317	DENV-1
176	No	Yes	No	No	No	Recovery	2003	3	Male	10.5	5	10	90	200	1	37	Skin	Yes	3	No	52	54700	NA	Negative
1760	No	Yes	No	No	No	Recovery	2008	10	Female	42	5	20	95	120	1	37.5	Skin	No	0	No	51	37000	39	DENV-1
1761	No	No	No	No	No	Recovery	2008	10	Female	42	5	20	90	124	1	37	Skin	No	0	No	47	82300	130	DENV-1
1762	No	No	No	No	No	Recovery	2008	0	Male	7.2	5	20	50	148	2	37.5	Skin	Yes	3	No	36	40000	55	DENV-2
1763	No	No	No	No	No	Recovery	2008	9	Female	22	6	20	100	120	1	38.8	None	No	1	No	45	153000	90	DENV-1
1764	No	Yes	No	No	No	Recovery	2008	7	Female	24	6	10	80	120	2	37	Skin	Yes	2	No	47	15000	325	Negative
1765	No	No	No	No	No	Recovery	2008	9	Female	47	5	10	90	106	1	37	None	No	1	No	45	47000	96	DENV-1
1766	Yes	Yes	No	No	No	Recovery	2008	5	Male	32	4	10	90	200	1	37	Skin	No	1	No	57	32000	58	DENV-1
1767	No	No	No	No	No	Recovery	2008	6	Male	22	6	15	95	116	1	37	Skin	Yes	2	No	42	40600	114	DENV-1
1768	No	No	No	No	No	Recovery	2008	9	Male	42	5	10	90	120	1	37	None	Yes	2	No	52	95700	119	DENV-1
1769	No	Yes	No	No	No	Recovery	2008	5	Female	18	6	20	90	200	1	37	None	Yes	2	No	48	37000	94	DENV-1
1770	Yes	Yes	No	No	No	Recovery	2008	3	Female	12	5	0	0	200	3	37	Skin	No	2	No	51	17000	369	DENV-1
1771	No	No	No	No	No	Recovery	2008	5	Female	15	5	20	80	112	2	37	Skin	Yes	1	No	53	7000	555	DENV-1
1772	No	No	No	No	No	Recovery	2008	8	Female	34	5	20	80	200	2	37	Skin	No	1	No	52	38600	76	Negative
1773	No	No	No	No	No	Recovery	2008	8	Female	23	4	0	0	200	3	37	Skin	No	1	No	57	43000	NA	DENV-1
1774	No	Yes	No	No	No	Recovery	2008	5	Female	18.5	5	15	90	120	1	37	Skin	Yes	2	No	43	61100	147	Negative
1775	No	No	No	No	No	Recovery	2008	11	Male	45	7	20	100	110	1	37	Skin	No	1	No	49	15000	148	DENV-1
1776	No	No	No	No	No	Recovery	2008	8	Female	25	5	10	90	120	1	37	Skin	Yes	2	No	50	25400	56	DENV-1
1777	Yes	Yes	Yes	No	No	Recovery	2008	6	Male	18	5	5	80	200	2	37	None	Yes	2	No	53	25000	513	Negative
1778	No	No	No	No	No	Recovery	2008	11	Female	40	6	20	105	120	1	37	Skin	No	0	No	53	44000	100	DENV-1
1779	No	No	No	No	No	Recovery	2008	3	Male	23	6	15	95	140	1	37	None	No	1	No	53	21000	81	DENV-1
178	Yes	Yes	No	No	No	Recovery	2003	14	Female	45	4	15	100	120	1	37	Skin	Yes	2	No	50	30100	NA	DENV-2
1780	Yes	Yes	Yes	No	No	Recovery	2008	6	Female	20	5	0	0	200	3	37	Skin	Yes	3	No	58	24000	49	DENV-1
1781	No	Yes	No	No	No	Recovery	2008	9	Male	20	6	20	85	100	2	37	Skin	Yes	2	No	49	63000	249	DENV-1
1782	No	No	No	No	No	Recovery	2008	13	Female	33	5	20	80	100	2	37	Skin	No	0	No	46	18000	123	DENV-1
1783	No	No	No	No	No	Recovery	2008	14	Male	57	6	20	100	110	1	37.3	None	No	0	No	49	75400	376	DENV-1
1784	Yes	Yes	No	No	No	Recovery	2008	5	Female	14	4	25	75	200	2	39	None	Yes	2	No	52	32600	106	Negative
1785	No	No	No	No	No	Recovery	2008	14	Male	31	5	20	90	120	1	37	Skin	No	1	No	53	13600	84	DENV-1
1786	No	Yes	No	No	No	Recovery	2008	5	Male	24	4	20	90	120	1	37.5	Skin	No	0	No	43	19000	198	DENV-1
1787	Yes	Yes	No	No	No	Recovery	2008	9	Male	36	5	20	100	120	1	37	Skin	Yes	2	No	49	49500	177	DENV-1
1788	Yes	Yes	No	No	No	Recovery	2008	6	Female	24	5	15	110	120	1	37	None	Yes	1	No	43	47000	270	DENV-1
1789	Yes	Yes	No	No	No	Recovery	2008	11	Male	47	6	20	90	100	1	37	Skin	Yes	2	No	53	50300	184	DENV-1
179	No	No	No	No	No	Recovery	2003	12	Male	27	4	15	90	100	1	37	Skin	Yes	2	No	52	NA	NA	DENV-2
1790	No	No	No	No	No	Recovery	2008	7	Female	25	6	15	90	110	1	37	Mucose	Yes	1	No	46	60300	283	DENV-1
1791	Yes	Yes	No	No	No	Recovery	2008	3	Male	13	6	5	80	200	2	37.5	None	No	1	No	50	19900	299	DENV-1
1792	No	Yes	No	No	No	Recovery	2008	6	Male	24	6	15	90	130	1	37.5	None	Yes	2	No	55	45900	138	DENV-1
1793	No	No	No	No	No	Recovery	2008	7	Male	32	7	10	90	120	1	37	None	Yes	2	No	49	22000	89	DENV-1
1794	No	No	No	No	No	Recovery	2008	8	Female	19	6	15	75	200	2	37	Skin	No	2	No	55	36200	152	DENV-1
1795	No	No	No	No	No	Recovery	2008	12	Male	30	5	15	90	112	1	38.5	Skin	Yes	2	No	45	40700	194	Negative
1796	No	No	No	No	No	Recovery	2008	9	Female	26	5	15	85	116	2	37	Skin	No	2	No	42	45000	NA	DENV-1
1797	No	No	No	No	No	Recovery	2008	4	Male	15	5	25	90	124	1	37	Skin	Yes	2	No	46	30100	104	DENV-1
1798	No	No	No	No	No	Recovery	2008	3	Male	12	4	5	100	200	2	37	Skin	Yes	3	No	52	47700	81	DENV-1
1799	No	No	No	No	No	Recovery	2008	7	Male	17	5	20	90	140	1	37	None	No	3	No	52	54000	174	DENV-1
1800	No	No	No	No	No	Recovery	2008	8	Female	26	6	20	80	100	2	37	Skin	Yes	2	No	45	40100	62	DENV-1
1801	Yes	Yes	No	No	No	Recovery	2008	12	Female	30	5	10	90	200	1	37	Skin	Yes	2	No	52	45800	80	DENV-1
1803	No	No	No	No	No	Recovery	2008	6	Male	20	6	20	100	200	1	37.5	None	Yes	2	No	47	17900	152	DENV-1
1804	Yes	Yes	No	No	No	Recovery	2008	7	Female	23	4	5	70	200	2	37	Skin	Yes	2	No	50	54300	164	DENV-1
1805	Yes	Yes	No	No	No	Recovery	2008	12	Female	43	5	20	80	114	2	37	Skin	Yes	2	No	52	73500	153	DENV-1
1806	No	Yes	No	No	No	Recovery	2008	11	Female	42	5	15	75	200	2	37	Skin	No	0	No	47	24700	129	DENV-1
1807	Yes	Yes	No	No	No	Recovery	2008	4	Male	17	6	0	0	200	3	37	Skin	Yes	2	No	55	43000	40	DENV-2
1808	No	No	No	No	No	Recovery	2008	7	Male	25	4	20	80	200	2	37	None	No	0	No	50	43000	61	DENV-2
1809	Yes	Yes	No	No	No	Recovery	2008	5	Female	19	6	10	95	112	1	37	Skin	Yes	2	No	55	24300	134	DENV-1
1810	No	No	No	No	No	Recovery	2008	14	Male	43.5	4	20	90	90	1	37	Skin	No	2	No	56	10000	66	DENV-2
1811	No	No	No	No	No	Recovery	2008	8	Male	33	5	20	100	100	1	37	None	No	2	No	50	64000	65	DENV-1
1812	No	Yes	No	No	No	Recovery	2008	5	Male	15	6	20	80	200	2	38	Skin	Yes	3	No	48	20200	267	DENV-1
1813	No	Yes	No	No	No	Recovery	2008	6	Female	15	5	20	90	110	1	38	Skin	No	1	No	46	25800	171	DENV-1
1814	No	No	No	No	No	Recovery	2008	6	Male	18	4	10	90	130	1	37	Skin	No	0	No	49	131000	148	Negative
1815	No	No	No	No	No	Recovery	2008	13	Female	40	5	20	80	90	2	37	Skin	No	0	No	52	13600	195	DENV-1
1816	No	No	No	No	No	Recovery	2008	7	Male	19	6	20	90	110	1	37	Skin	Yes	3	No	51	15800	112	DENV-1
1817	No	No	No	No	No	Recovery	2008	12	Male	40	5	25	70	100	2	37	Skin	No	0	No	47	75500	155	DENV-1
1818	No	No	No	No	No	Recovery	2008	12	Female	40	6	20	70	100	2	37	Skin	No	4	No	48	19000	109	Negative
1819	Yes	Yes	No	No	No	Recovery	2008	6	Female	19	5	0	0	200	3	37.5	None	No	0	No	45	96000	150	DENV-1
1820	No	No	No	No	No	Recovery	2008	13	Female	33	6	20	100	200	1	37	Skin	Yes	2	No	51	33600	92	Negative
1821	No	No	No	No	No	Recovery	2008	13	Male	35	6	20	80	110	2	37	Skin	No	1	No	55	31000	78	DENV-1
1822	No	No	No	No	No	Recovery	2008	14	Female	33	6	10	80	200	2	37	Skin	Yes	3	No	55	34800	137	DENV-1
1823	No	No	No	No	No	Recovery	2008	7	Female	20	5	10	110	100	1	37	Skin	Yes	2	No	53	18000	136	DENV-1
1824	No	No	No	No	No	Recovery	2008	6	Male	28	5	20	90	120	1	37	Skin	Yes	2	No	44	39000	188	Negative
1825	No	No	No	No	No	Recovery	2008	13	Female	46	6	15	85	110	2	37	Skin	No	1	No	52	21700	80	DENV-1
1826	No	No	No	No	No	Recovery	2008	13	Male	36	5	20	100	110	1	37	Skin	Yes	3	No	50	11000	91	DENV-1
1827	No	No	No	No	No	Recovery	2008	10	Female	35	6	20	80	90	2	37.5	Skin	No	0	No	45	32100	140	DENV-1
1828	No	No	No	No	No	Recovery	2008	9	Female	45	5	20	90	120	1	38.5	Skin	Yes	2	No	46	27000	292	DENV-1
1829	No	No	No	No	No	Recovery	2008	10	Male	29	5	15	90	120	1	37	None	Yes	2	No	48	56000	92	Negative
183	No	Yes	No	No	No	Recovery	2003	10	Male	38	6	20	110	120	1	37	Skin	Yes	2	No	48	32000	NA	Negative
1830	No	No	No	No	No	Recovery	2008	8	Male	25	6	20	70	110	2	37	Skin	Yes	2	No	52	39300	324	DENV-1
1831	No	No	No	No	No	Recovery	2008	10	Male	39	5	20	105	100	1	37	None	No	2	No	49	22500	480	DENV-1
1832	No	No	No	No	No	Recovery	2008	8	Female	27	5	20	85	120	2	37	None	Yes	2	No	50	23000	101	DENV-1
1833	No	No	No	No	No	Recovery	2008	13	Male	19	6	15	90	84	1	37	Skin	Yes	1	No	54	36000	152	DENV-1
1834	No	No	No	No	No	Recovery	2008	14	Female	43	6	15	95	100	1	37	None	No	0	No	47	24900	124	DENV-3
1835	No	No	No	No	No	Recovery	2008	11	Female	41	6	20	80	100	2	37	None	No	0	No	51	30800	65	DENV-1
1836	Yes	Yes	No	No	No	Recovery	2008	9	Male	60.5	5	20	100	110	1	37	Skin	No	0	No	55	22000	821	DENV-1
1837	No	No	No	No	No	Recovery	2008	9	Male	28	6	20	80	90	2	37.5	Skin	Yes	2	No	49	27700	204	DENV-1
1838	No	No	No	No	No	Recovery	2008	13	Male	39	5	25	85	100	2	37	Skin	Yes	3	No	57	16000	113	DENV-1
1839	No	No	No	No	No	Recovery	2008	14	Male	80	6	25	105	100	1	37	Skin	No	0	No	60	17000	342	DENV-2
1840	No	No	No	No	No	Recovery	2008	10	Female	32	5	20	90	120	1	37	None	No	0	No	50	89300	62	DENV-1
1841	No	Yes	No	No	No	Recovery	2008	9	Male	48	5	20	75	200	2	37	None	Yes	2	No	49	49000	756	Negative
1842	No	No	No	No	No	Recovery	2008	8	Female	27	5	20	85	100	2	37	Skin	Yes	2	No	49	36000	NA	DENV-1
1843	No	No	No	No	No	Recovery	2008	13	Male	40	6	20	100	100	1	37	Skin	Yes	3	No	54	60000	49	DENV-1
1844	Yes	Yes	No	No	No	Recovery	2008	6	Male	25.5	4	20	90	120	1	37	None	No	0	No	53	68000	221	DENV-1
1845	No	No	No	No	No	Recovery	2008	4	Female	14	4	20	80	120	1	37	Skin	Yes	3	No	48	29200	343	DENV-1
1846	No	No	No	No	No	Recovery	2008	12	Male	52	6	25	90	130	1	37	Skin	No	0	No	55	41800	192	DENV-1
1847	No	Yes	No	No	No	Recovery	2008	11	Male	43	6	20	90	100	1	37.2	Skin	Yes	1	No	50	46600	192	DENV-1
1848	No	No	No	No	No	Recovery	2008	11	Female	49	7	15	90	200	1	37	Skin	No	0	No	50	36000	121	DENV-1
1849	Yes	Yes	No	No	No	Recovery	2008	11	Female	38	4	15	90	200	1	37.7	Skin	Yes	2	No	57	30900	138	Negative
1850	No	Yes	No	No	No	Recovery	2008	11	Male	37	5	20	100	110	1	37	None	No	2	No	48	36400	48	DENV-1
1851	No	No	No	No	No	Recovery	2008	10	Female	30	6	20	100	120	1	37	Skin	No	0	No	48	31100	220	DENV-1
1852	Yes	Yes	No	No	No	Recovery	2008	7	Male	17	5	10	100	200	1	37	Skin	No	1	No	54	40900	59	DENV-2
1853	No	No	No	No	No	Recovery	2009	10	Male	17	5	20	90	120	1	37.5	None	Yes	1	No	47	52200	406	DENV-1
1854	No	No	No	No	No	Recovery	2009	12	Female	45	6	20	85	120	2	37	None	Yes	3	No	56	32000	358	DENV-1
1855	No	No	No	No	No	Recovery	2009	10	Male	20	5	20	90	110	1	37	Skin	Yes	2	No	50	40300	50	DENV-1
1856	No	No	No	No	No	Recovery	2009	7	Male	19	6	20	90	120	1	37	Skin	Yes	3	No	49	196000	89	Negative
1857	No	No	No	No	No	Recovery	2009	5	Female	23	7	20	90	120	1	37	Skin	Yes	2	No	51	45100	90	DENV-1
1858	No	No	No	No	No	Recovery	2009	7	Male	19	5	20	90	120	1	37	None	No	1	No	59	48000	252	DENV-1
1859	No	No	No	No	No	Recovery	2009	8	Female	21	5	20	90	120	1	37	None	No	0	No	47	62400	120	Mixed
186	No	Yes	No	No	No	Recovery	2003	8	Male	25	4	0	0	200	3	37	Skin	Yes	1	No	54	20000	NA	DENV-2
1860	Yes	Yes	No	No	No	Recovery	2009	8	Female	30	4	15	95	130	1	37	Skin	No	3	No	48	36000	242	DENV-1
1861	No	No	No	No	No	Recovery	2009	9	Male	37	6	15	95	120	1	37	Skin	No	0	No	45	42000	118	DENV-1
1862	No	No	No	No	No	Recovery	2009	6	Male	30	5	20	90	200	1	37	Skin	Yes	2	No	46	57400	180	DENV-1
1863	No	No	No	No	No	Recovery	2009	7	Male	24	5	20	90	110	1	37	Skin	Yes	2	No	50	38000	133	DENV-1
1864	No	No	No	No	No	Recovery	2009	9	Male	21	4	20	85	200	2	37	Skin	Yes	3	No	50	38000	69	DENV-1
1865	No	No	No	No	No	Recovery	2009	7	Male	18	7	20	90	120	1	37	Skin	Yes	3	No	48	31200	146	DENV-1
1866	No	No	No	No	No	Recovery	2009	10	Female	29	4	10	80	120	2	37	Skin	Yes	0	No	52	40300	109	DENV-1
1867	No	Yes	No	No	No	Recovery	2009	11	Female	45	5	10	90	200	1	37	Skin	Yes	2	No	47	43200	1055	DENV-1
1868	No	Yes	No	No	No	Recovery	2009	7	Male	23	6	20	90	200	1	37	None	No	1	No	48	38900	176	Mixed
1869	No	No	No	No	No	Recovery	2009	14	Male	31	4	20	90	92	1	38.2	None	Yes	3	No	50	57000	640	DENV-1
187	No	No	No	No	No	Recovery	2003	3	Female	13	5	15	80	120	1	37	Skin	Yes	2	No	53	277000	NA	DENV-2
1870	No	No	No	No	No	Recovery	2009	1	Female	9.8	5	20	80	200	1	37	Skin	No	2	No	45	37900	272	DENV-1
1871	No	No	No	No	No	Recovery	2009	9	Male	35	5	20	110	200	1	37	Skin	No	0	No	54	24100	154	Negative
1872	No	Yes	No	No	No	Recovery	2009	8	Female	22	5	20	80	200	2	37	Skin	Yes	2	No	48	38800	2340	NA
1873	No	Yes	No	No	No	Recovery	2009	14	Male	40	5	20	100	100	1	37	Skin	No	0	No	54	41000	302	Negative
1874	No	No	No	No	No	Recovery	2009	12	Male	36	6	10	80	120	2	37	Skin	Yes	3	No	50	22000	131	DENV-1
1875	No	No	No	No	No	Recovery	2009	12	Female	30	4	20	80	120	2	37.5	Skin	No	0	No	48	30000	84	DENV-1
1876	No	Yes	No	No	No	Recovery	2009	12	Male	38	6	15	95	200	1	37	Skin	Yes	2	No	55	29000	309	DENV-1
1877	No	No	No	No	No	Recovery	2009	13	Female	35	5	20	90	92	1	37	Skin	No	1	No	45	52700	84	DENV-1
1878	Yes	Yes	Yes	No	No	Recovery	2009	7	Female	18	4	20	120	120	1	37	Skin	Yes	2	No	45	63000	166	DENV-1
1879	No	No	No	No	No	Recovery	2009	9	Female	25	5	10	110	130	1	37	Skin	Yes	3	No	50	40700	77	DENV-1
188	No	No	No	No	No	Recovery	2003	11	Female	26	5	20	80	120	2	37	Skin	Yes	3	No	51	20000	NA	DENV-2
1880	No	No	No	No	No	Recovery	2009	10	Male	37.5	5	20	100	120	1	36.8	Skin	Yes	1	No	47	93000	84	DENV-1
1881	No	No	No	No	No	Recovery	2009	12	Male	26	5	15	85	200	2	37	Skin	Yes	2	No	56	10000	858	DENV-2
1882	No	No	No	No	No	Recovery	2009	10	Male	22	5	20	100	100	1	37	None	No	0	No	43	31000	100	DENV-1
1883	No	No	No	No	No	Recovery	2009	5	Male	16.5	4	20	80	140	2	37	Skin	Yes	2	No	50	24000	261	Negative
1884	No	No	No	No	No	Recovery	2009	5	Female	18	5	20	120	140	1	37	None	Yes	2	No	48	40000	96	DENV-1
1885	No	No	No	No	No	Recovery	2009	14	Male	40	5	20	100	90	1	37	Skin	Yes	2	No	53	28100	333	DENV-1
1886	No	No	No	No	No	Recovery	2009	6	Female	19	4	20	80	120	2	37	Skin	Yes	2	No	50	57000	54	DENV-1
1887	Yes	Yes	No	No	No	Recovery	2009	14	Female	42	5	20	60	120	2	38	None	No	0	No	52	31000	107	DENV-2
1888	Yes	Yes	No	No	No	Recovery	2009	6	Female	25	5	10	80	200	2	37	Skin	Yes	2	No	52	56000	60	DENV-1
1889	Yes	Yes	No	No	No	Recovery	2009	12	Female	45	6	10	90	120	1	37	Skin	No	2	No	57	32000	74	DENV-1
189	No	Yes	No	No	No	Recovery	2003	8	Male	30	6	15	100	120	1	37	Skin	Yes	3	No	49	38000	NA	DENV-2
1890	No	No	No	No	No	Recovery	2009	5	Female	15	3	10	105	200	1	37	Skin	Yes	3	No	52	47000	110	DENV-2
1891	No	No	No	No	No	Recovery	2009	10	Female	26	5	20	100	120	1	37.5	Skin	Yes	2	No	47	42800	71	DENV-1
1892	No	No	No	No	No	Recovery	2009	8	Male	25	6	20	90	120	1	37	Skin	Yes	1	No	40	61000	149	DENV-1
1893	No	No	No	No	No	Recovery	2009	8	Male	25	6	15	100	200	1	37	Skin	Yes	3	No	48	97900	69	DENV-1
1894	No	Yes	No	No	No	Recovery	2009	5	Male	17.5	5	20	80	120	2	39.1	Skin	Yes	3	No	58	85200	178	DENV-1
1895	No	No	No	No	No	Recovery	2009	9	Male	31	4	20	90	120	1	37	Skin	Yes	1	No	41	81000	NA	DENV-1
1896	No	No	No	No	No	Recovery	2009	14	Male	35	5	15	100	110	1	37	Skin	No	0	No	58	18600	233	DENV-1
1897	No	No	No	No	No	Recovery	2009	14	Male	45	5	15	80	200	2	37	Skin	Yes	1	No	59	44800	16	DENV-1
1898	No	No	No	No	No	Recovery	2009	8	Male	25	5	20	90	110	1	37	Skin	No	1.5	No	46	53000	94	Negative
1899	No	No	No	No	No	Recovery	2009	2	Female	13	4	20	60	180	2	37	Skin	No	2	No	43	42000	72	DENV-2
190	No	Yes	No	No	No	Recovery	2003	4	Male	17	5	15	95	120	1	37	Skin	Yes	2	No	45	22500	NA	Negative
1900	No	No	No	No	No	Recovery	2009	7	Female	15	5	20	90	120	1	37	None	Yes	0	No	49	45800	83	Mixed
1901	Yes	Yes	Yes	No	No	Recovery	2009	4	Female	11	4	20	80	140	1	39	Skin	Yes	1.5	No	47	71000	179	Mixed
1902	No	Yes	No	No	No	Recovery	2009	9	Male	38	4	20	90	120	1	NA	None	Yes	2	No	51	38000	71	DENV-1
1903	No	No	No	No	No	Recovery	2009	7	Female	18	5	20	80	120	2	37	Skin	Yes	2	No	44	31000	549	DENV-1
1904	Yes	Yes	No	No	No	Recovery	2009	9	Female	29	6	0	0	148	3	37	Skin	Yes	3	No	48	50000	645	DENV-1
1905	No	Yes	No	No	No	Recovery	2009	12	Male	46	6	15	100	120	1	37.5	Skin	Yes	2	No	48	16000	1062	DENV-2
1906	No	Yes	No	No	No	Recovery	2009	13	Male	39	5	20	100	100	1	37	None	Yes	2	No	46	84000	77	DENV-1
1907	No	No	No	No	No	Recovery	2009	9	Female	30	6	20	90	120	1	37	Skin	Yes	3	No	45	42000	99	DENV-1
1908	No	No	No	No	No	Recovery	2009	11	Female	25	6	20	90	120	1	37	Skin	Yes	2	No	45	13000	162	DENV-1
1909	No	No	No	No	No	Recovery	2009	5	Female	16	6	20	80	120	2	38	None	Yes	2	No	50	49000	209	DENV-2
191	Yes	Yes	No	No	No	Recovery	2003	5	Female	14	4	0	0	200	3	37	Skin	Yes	3	No	41	20000	NA	DENV-2
1910	Yes	Yes	Yes	No	No	Recovery	2009	6	Male	15	6	20	90	120	1	37	Skin	No	0	No	49	20000	112	DENV-1
1911	No	No	No	No	No	Recovery	2009	9	Male	22	6	20	90	140	1	37	Skin	Yes	2	No	49	46000	144	Negative
1912	No	No	No	No	No	Recovery	2009	5	Male	19	6	20	80	120	2	37	Skin	No	2	No	48	31800	148	DENV-1
1913	Yes	Yes	No	No	No	Recovery	2009	4	Male	14.5	4	10	90	120	1	36.5	None	No	1	No	49	36000	130	DENV-1
1914	No	No	No	No	No	Recovery	2009	7	Female	21	5	15	95	130	1	38	Skin	No	2.5	No	48	71000	170	DENV-1
1915	No	Yes	No	No	No	Recovery	2009	12	Male	24	4	15	105	88	1	37	Skin	Yes	1	No	59	25200	212	DENV-1
1916	Yes	Yes	No	No	No	Recovery	2009	7	Male	35	5	15	90	100	1	37	Skin	Yes	0	No	45	75000	1174	DENV-1
1917	No	Yes	No	No	No	Recovery	2009	14	Male	42	4	15	80	110	2	37	Skin	No	0	No	53	26000	92	DENV-1
1918	Yes	Yes	No	No	No	Recovery	2009	8	Female	18	6	15	85	120	2	37	Skin	No	0	No	48	31000	57	DENV-1
1919	No	No	No	No	No	Recovery	2009	11	Male	32	5	20	90	100	1	37	Skin	Yes	1	No	50	19000	110	DENV-1
192	No	No	No	No	No	Recovery	2003	7	Male	25	5	0	0	200	3	37	None	Yes	2	No	41	34000	NA	DENV-2
1920	No	No	No	No	No	Recovery	2009	12	Male	35	6	20	80	125	2	37	None	Yes	2	No	41	36000	73	DENV-1
1921	No	No	No	No	No	Recovery	2009	6	Male	22	6	15	100	126	1	37.5	Skin	Yes	2	No	46	54100	198	DENV-1
1922	No	No	No	No	No	Recovery	2009	9	Male	53	5	20	100	120	1	37	Skin	Yes	1	No	50	24000	732	Negative
1923	No	No	No	No	No	Recovery	2009	8	Female	26	4	20	100	120	1	37	Skin	Yes	0	No	55	25000	177	DENV-1
1924	No	Yes	No	No	No	Recovery	2009	8	Female	30	4	20	100	130	1	37	Skin	Yes	2	No	59	67000	400	DENV-1
1925	No	No	No	No	No	Recovery	2009	5	Male	23	5	0	0	200	3	37.5	None	No	4	No	47	62000	238	DENV-1
1926	No	No	No	No	No	Recovery	2009	9	Female	30	7	20	80	120	2	37.5	Skin	Yes	3	No	47	22000	170	DENV-1
1927	No	Yes	No	No	No	Recovery	2009	6	Female	16	4	20	100	120	1	37	Skin	Yes	2	No	43	40000	35	DENV-2
1928	No	No	No	No	No	Recovery	2009	1	Female	13	6	10	80	140	1	37	None	Yes	3	No	46	34000	164	DENV-1
1929	No	No	No	No	No	Recovery	2009	14	Male	30	7	10	80	140	2	37	Skin	Yes	3	No	53	26000	331	DENV-1
1930	Yes	Yes	No	No	No	Recovery	2009	2	Male	11	4	0	0	200	3	37	Skin	Yes	3	No	55	25000	273	Negative
1931	No	No	No	No	No	Recovery	2009	14	Female	26	6	20	100	120	1	37	Skin	Yes	2.5	No	49	72000	411	Negative
1932	No	No	No	No	No	Recovery	2009	10	Female	33	4	0	0	200	3	37	None	Yes	0	No	45	65000	202	DENV-1
1933	Yes	Yes	No	No	No	Recovery	2009	12	Male	55	4	20	100	200	1	37	Skin	No	0	No	53	31000	287	DENV-1
1934	No	Yes	No	No	No	Recovery	2009	9	Male	47	5	15	115	120	1	37	Skin	No	0	No	52	40000	109	DENV-1
1935	No	No	No	No	No	Recovery	2009	14	Male	60	6	20	100	200	1	37.5	Skin	Yes	2	No	50	44000	201	DENV-1
1936	No	No	No	No	No	Recovery	2009	12	Male	55	5	20	80	100	2	37	Mucose	No	1	No	45	33000	99	DENV-1
1937	No	No	No	No	No	Recovery	2009	7	Female	20	4	20	110	120	1	37.5	None	No	2	No	46	45400	68	DENV-1
1938	Yes	Yes	No	No	No	Recovery	2009	10	Female	18	5	10	70	200	2	37.5	Skin	No	2	No	53	49000	112	DENV-1
1939	No	No	No	No	No	Recovery	2009	10	Female	33	6	20	90	134	1	37	Skin	Yes	3	No	50	50000	163	DENV-1
194	No	No	No	No	No	Recovery	2003	10	Male	25	6	20	110	120	1	37	Skin	Yes	2	No	44	38000	NA	DENV-2
1940	No	No	No	No	No	Recovery	2009	14	Male	40	5	20	100	200	1	37	Skin	No	1	No	57	32000	237	DENV-1
1941	Yes	Yes	No	Yes	No	Recovery	2009	6	Female	20	5	0	0	200	3	37	Skin	Yes	2	No	52	NA	NA	DENV-1
1942	No	No	No	No	No	Recovery	2009	8	Male	20	5	10	90	140	1	37	Mucose	Yes	1	No	54	45000	111	DENV-1
1943	No	No	No	No	No	Recovery	2009	4	Male	13	7	20	80	200	1	37	None	No	2	No	51	49000	114	DENV-1
1944	No	No	No	No	No	Recovery	2009	7	Male	20	6	15	80	200	2	37	Skin	Yes	2	No	54	41000	93	DENV-1
1945	No	No	No	No	No	Recovery	2009	9	Female	18	6	20	80	120	2	37	Skin	Yes	2	No	49	53000	62	DENV-1
1946	No	No	No	No	No	Recovery	2009	12	Male	30	6	20	90	100	1	37	Skin	Yes	4	No	45	NA	143	DENV-1
1947	Yes	Yes	Yes	Yes	No	Died	2009	13	Female	29	6	15	95	152	1	37	Skin	Yes	3	No	56	39000	218	DENV-1
1948	No	No	No	No	No	Recovery	2009	13	Male	31	5	10	100	100	1	37	Skin	Yes	1	No	46	61000	67	DENV-1
1949	No	No	No	No	No	Recovery	2009	8	Male	16	4	0	0	200	3	37.3	Skin	Yes	1	No	55	34000	65	DENV-1
1950	No	No	No	No	No	Recovery	2009	12	Male	40	6	20	100	90	1	37.5	Skin	Yes	2	No	52	46000	56	DENV-1
1951	No	No	No	No	No	Recovery	2009	9	Female	32	5	20	100	200	1	38	Skin	Yes	2	No	50	46000	173	DENV-1
1952	No	Yes	No	No	No	Recovery	2009	8	Female	26	6	20	80	120	2	37	Skin	Yes	2	No	46	56700	NA	Negative
1954	No	No	No	No	No	Recovery	2009	6	Male	17	4	15	85	200	2	37	Skin	Yes	2	No	50	66000	70	DENV-1
1955	No	No	No	No	No	Recovery	2009	10	Female	32	6	5	90	120	2	37	Skin	Yes	2	No	50	13000	62	DENV-1
1956	Yes	Yes	Yes	Yes	No	Recovery	2009	6	Male	15	4	20	100	140	1	38	Skin	Yes	2	No	47	86000	114	DENV-1
1957	No	No	No	No	No	Recovery	2009	10	Male	37	6	20	110	120	1	37.5	Skin	Yes	1	No	53	16000	53	Negative
1958	No	No	No	No	No	Recovery	2009	12	Male	32	6	20	80	100	2	37.5	Skin	No	1	No	54	53000	84	DENV-1
1959	No	No	No	No	No	Recovery	2009	12	Male	52	5	20	110	122	1	37	Skin	No	1	No	53	60000	223	DENV-1
1960	No	No	No	No	No	Recovery	2009	11	Male	35	5	20	105	120	1	37	Skin	Yes	1	No	44	81000	NA	DENV-1
1961	No	No	No	No	No	Recovery	2009	11	Male	23	5	15	95	200	1	37	None	Yes	2	No	54	38000	NA	DENV-2
1962	No	Yes	No	No	No	Recovery	2009	9	Female	30	4	15	70	120	2	37	Skin	Yes	2	No	45	46000	NA	DENV-2
1963	No	No	No	No	No	Recovery	2009	8	Male	34	5	20	100	120	1	37.5	Skin	Yes	1	No	48	56000	450	Negative
1964	No	Yes	No	No	No	Recovery	2009	9	Female	27	5	20	100	130	1	37.5	None	Yes	3	No	46	24000	74	DENV-2
1965	No	No	No	No	No	Recovery	2009	10	Female	25	6	20	105	120	1	37	Skin	Yes	3	No	49	30000	203	DENV-1
1966	No	No	No	No	No	Recovery	2009	13	Male	25	3	20	80	90	2	37	Skin	Yes	0	No	47	112000	48	DENV-1
1967	No	No	No	No	No	Recovery	2009	13	Male	45	4	0	0	200	3	37	Skin	Yes	2	No	51	22000	520	DENV-1
1968	No	No	No	No	No	Recovery	2009	12	Female	45	6	15	100	110	1	37	Skin	Yes	2	No	52	13000	154	DENV-1
1969	No	No	No	No	No	Recovery	2009	9	Female	30	6	20	100	120	1	37	Skin	No	0	No	51	46000	98	DENV-1
197	No	Yes	No	No	No	Recovery	2003	9	Female	25	4	20	80	100	2	37	Skin	Yes	2	No	48	NA	NA	DENV-2
1970	No	No	No	No	No	Recovery	2009	11	Female	34	5	15	90	100	1	37	Skin	Yes	2	No	51	18000	NA	DENV-1
1971	No	No	No	No	No	Recovery	2009	14	Female	35	6	20	80	200	2	37	Skin	Yes	NA	No	49	107000	26	DENV-1
1972	No	No	No	No	No	Recovery	2009	11	Male	35	5	15	105	108	1	37	Skin	Yes	2	No	50	40000	101	DENV-1
1973	No	No	No	No	No	Recovery	2009	7	Female	15	4	10	90	120	1	37	Skin	Yes	2	No	49	32000	NA	DENV-1
1974	Yes	Yes	No	No	No	Recovery	2009	6	Male	38	6	0	0	200	3	37	Skin	Yes	2	No	60	20000	211	DENV-1
1975	No	Yes	No	No	No	Recovery	2009	6	Male	18	5	20	100	200	1	37	None	Yes	4	No	51	70000	68	DENV-1
1976	No	Yes	No	No	No	Recovery	2009	12	Female	42	6	20	80	120	2	37	Skin	Yes	1	No	51	8000	235	DENV-1
1977	Yes	Yes	No	No	No	Recovery	2009	8	Male	22	6	0	0	200	3	37	Skin	Yes	2	No	55	42000	273	DENV-1
1978	No	Yes	No	No	No	Recovery	2009	5	Male	17	6	20	90	200	1	37	Skin	Yes	2	No	50	26000	293	Negative
1979	No	No	No	No	No	Recovery	2009	12	Male	47	6	20	90	110	1	37	Skin	No	1	No	46	66000	67	DENV-1
1980	No	No	No	No	No	Recovery	2009	14	Female	35	5	20	100	200	1	37	Skin	No	1	No	52	30000	63	DENV-2
1981	No	No	No	No	No	Recovery	2009	6	Female	35	5	20	100	128	1	37	Skin	Yes	2	No	45	26000	169	DENV-1
1982	Yes	Yes	No	No	No	Recovery	2009	8	Female	22	4	20	95	120	1	37	Skin	Yes	1	No	43	39000	284	DENV-1
1983	No	Yes	No	No	No	Recovery	2009	12	Female	29	4	20	100	200	1	38.5	Skin	No	0	No	50	53100	155	DENV-1
1984	No	Yes	No	No	No	Recovery	2009	5	Male	23	5	20	105	200	1	37	None	No	0	No	51	56200	111	Negative
1985	No	No	No	No	No	Recovery	2009	10	Female	37	6	0	0	200	3	37	Skin	Yes	2	No	49	70000	127	DENV-1
1986	No	No	No	No	No	Recovery	2009	14	Female	38	6	20	85	120	2	38	Skin	Yes	2	No	41	17000	126	DENV-4
1987	No	No	No	No	No	Recovery	2009	6	Male	29	5	10	100	140	1	38	Skin	Yes	1	No	49	27000	119	DENV-2
1988	No	No	No	No	No	Recovery	2009	7	Male	23	4	20	95	125	1	37	Skin	Yes	3	No	48	34000	159	DENV-1
1989	No	No	No	No	No	Recovery	2009	9	Male	45	6	15	85	108	2	37	Skin	Yes	1	No	46	30000	342	DENV-1
199	No	Yes	No	No	No	Recovery	2003	12	Male	38	3	15	95	200	1	37	Skin	Yes	2	No	45	41400	NA	DENV-2
1990	No	No	No	No	No	Recovery	2009	13	Male	35	3	15	100	200	1	37	None	No	0	No	54	44000	84	DENV-2
1991	No	No	No	No	No	Recovery	2009	6	Female	16.5	5	20	100	120	1	38.5	None	Yes	2	No	50	64000	147	DENV-1
1992	No	No	No	No	No	Recovery	2009	14	Male	36	6	20	90	90	1	37	Skin	Yes	2	No	54	9000	262	DENV-1
1993	Yes	Yes	No	No	No	Recovery	2009	10	Female	25	6	5	80	200	2	37	Skin	Yes	3	No	49	62000	70	DENV-1
1994	No	Yes	No	No	No	Recovery	2009	4	Male	17	4	20	100	200	1	37	Skin	Yes	3	No	48	39000	75	DENV-2
1995	No	Yes	No	No	No	Recovery	2009	7	Male	35	5	20	100	160	1	37.5	Skin	Yes	2	No	55	28000	183	DENV-1
1996	No	No	No	No	No	Recovery	2009	10	Male	42	6	20	120	120	1	37	None	Yes	4	No	51	22000	464	DENV-1
1997	No	No	No	No	No	Recovery	2009	9	Female	26	4	20	100	110	1	37	Skin	Yes	3	No	48	45000	80	Negative
1998	Yes	Yes	No	No	No	Recovery	2009	7	Male	28	5	20	110	200	1	37	None	No	1	No	59	87000	212	DENV-1
1999	No	No	No	No	No	Recovery	2009	12	Male	43	6	20	90	200	1	37	Skin	Yes	3	No	56	48000	161	DENV-1
200	No	No	No	No	No	Recovery	2003	7	Male	32	4	20	90	120	1	37	None	Yes	2	No	50	62000	NA	DENV-2
2000	No	No	No	No	No	Recovery	2009	4	Female	19	4	10	80	200	1	37	None	Yes	2	No	47	57000	77	Negative
2001	No	No	No	No	No	Recovery	2009	10	Female	24	6	10	90	120	1	37	Skin	Yes	2	No	49	33000	77	DENV-1
2002	No	No	No	No	No	Recovery	2009	9	Female	20	6	20	90	90	1	38	None	Yes	1	No	48	27000	273	DENV-1
2003	No	No	No	No	No	Recovery	2009	9	Female	35	5	0	0	200	3	37	Skin	Yes	2	No	54	21000	NA	DENV-1
2004	No	No	No	No	No	Recovery	2009	12	Male	49	5	20	95	100	1	37	Skin	Yes	2	No	45	66000	168	DENV-1
2005	No	Yes	No	No	No	Recovery	2009	11	Female	48	5	15	100	200	1	37	Mucose	Yes	2	No	57	10000	115	DENV-1
2006	No	Yes	No	No	No	Recovery	2009	8	Female	33	5	10	100	200	1	37.5	None	Yes	2	No	50	35000	222	DENV-1
2007	No	No	No	No	No	Recovery	2009	14	Male	37	6	20	105	100	1	37	Skin	Yes	2	No	54	41000	133	DENV-1
2008	No	No	No	No	No	Recovery	2009	10	Female	23	5	20	90	130	1	37	Skin	Yes	2	No	54	27000	87	DENV-1
2009	No	No	No	No	No	Recovery	2009	11	Female	49	6	20	90	120	1	37	Skin	Yes	1	No	50	19000	61	DENV-1
2010	No	No	No	No	No	Recovery	2009	9	Male	25	5	20	100	130	1	37	Skin	Yes	2	No	50	27000	172	DENV-1
2011	No	Yes	No	No	No	Recovery	2009	10	Female	27	4	20	100	120	1	39.5	Skin	No	1	No	45	35000	310	DENV-1
2012	No	Yes	No	No	No	Recovery	2009	7	Male	18	5	20	80	120	2	37	Skin	No	1	No	47	64000	79	DENV-1
2013	Yes	Yes	No	No	No	Recovery	2009	5	Female	24	6	20	100	130	1	37.5	Skin	No	0	No	49	59000	148	DENV-1
2014	No	No	No	No	No	Recovery	2009	7	Female	30	6	0	0	200	3	37	Skin	Yes	1	No	47	24000	179	DENV-1
2015	No	No	No	No	No	Recovery	2009	7	Female	22	4	20	110	140	1	37	Skin	Yes	2	No	50	49000	105	DENV-1
2016	No	No	No	No	No	Recovery	2009	14	Male	40	6	20	100	200	1	37	Skin	Yes	2	No	54	14000	536	DENV-1
2017	Yes	No	Yes	No	No	Recovery	2009	8	Female	26	7	0	0	200	3	37	Skin	No	1	No	50	123000	604	DENV-1
2018	No	No	No	No	No	Recovery	2009	7	Male	23	6	20	90	200	1	37	Skin	Yes	2	No	55	36000	460	DENV-1
2019	No	No	No	No	No	Recovery	2009	10	Male	27	5	20	100	120	1	37.5	None	No	0	No	46	40000	44	DENV-1
2020	No	No	No	No	No	Recovery	2009	14	Female	50	6	20	90	120	1	37	Mucose	No	0	No	50	41000	690	DENV-1
2021	No	No	No	No	No	Recovery	2009	8	Male	21	5	10	90	200	1	37	None	No	0	No	50	45000	108	DENV-1
2022	No	No	No	No	No	Recovery	2009	5	Male	14	6	20	80	120	2	37.5	None	Yes	2	No	45	46000	102	DENV-1
2023	Yes	Yes	Yes	No	No	Recovery	2009	7	Male	22	5	20	90	120	1	38	None	No	0	No	50	82000	165	DENV-1
2024	No	No	No	No	No	Recovery	2009	6	Male	32	6	20	95	130	1	37	None	Yes	3	No	47	52000	157	DENV-2
2025	Yes	Yes	Yes	Yes	No	Recovery	2009	9	Female	31	5	0	0	200	3	37	None	Yes	2	No	48	17000	67	DENV-1
2026	No	Yes	No	No	No	Recovery	2009	13	Female	34	5	15	90	120	1	37.5	None	Yes	2	No	53	94000	874	DENV-1
2027	No	Yes	No	No	No	Recovery	2009	9	Male	35	6	20	100	120	1	37.5	Skin	Yes	2	No	46	90000	144	DENV-2
2028	No	No	No	No	No	Recovery	2009	14	Female	50	6	15	90	200	1	37	Skin	No	2	No	50	47000	127	DENV-1
2029	No	No	No	No	No	Recovery	2009	10	Male	19	4	10	100	200	1	37	None	No	0	No	54	31000	30	DENV-1
203	No	Yes	No	No	No	Recovery	2003	7	Male	35	6	20	90	124	1	37	Skin	Yes	1	No	51	28000	NA	DENV-2
2030	No	No	No	No	No	Recovery	2009	9	Female	32	4	20	70	100	2	37	Skin	Yes	1	No	44	54000	355	DENV-1
2031	No	No	No	No	No	Recovery	2009	14	Male	58	6	20	90	120	1	37	Skin	Yes	2	No	56	28000	195	DENV-2
2032	Yes	Yes	No	No	No	Recovery	2009	10	Male	40	5	10	100	200	1	37	Skin	Yes	2	No	53	42000	101	DENV-1
2033	No	Yes	No	No	No	Recovery	2009	9	Male	26	5	20	90	200	1	37.5	None	No	0	No	47	24400	206	DENV-2
2034	No	No	No	No	No	Recovery	2009	6	Male	26	5	20	100	120	1	37.5	Skin	Yes	2	No	52	31000	208	DENV-1
2035	No	No	No	No	No	Recovery	2009	12	Male	38	5	20	100	200	1	37	Skin	No	2	No	50	164000	82	DENV-1
2036	No	No	No	No	No	Recovery	2009	6	Male	21	6	20	95	120	1	37	Skin	Yes	2	No	49	69000	1163	DENV-1
2037	Yes	Yes	Yes	No	No	Recovery	2009	5	Female	21	5	10	90	110	1	37	Skin	No	1.5	No	52	42000	127	DENV-1
2038	No	No	No	No	No	Recovery	2009	9	Male	29	5	20	110	200	1	37	Skin	No	1	No	53	36000	285	DENV-1
2039	No	No	No	No	No	Recovery	2009	6	Female	20	5	0	0	200	3	37	None	No	2	No	47	45000	121	DENV-1
204	No	No	No	No	No	Recovery	2003	5	Male	24	5	15	80	200	2	37	None	Yes	3	No	45	93000	NA	DENV-4
2040	No	No	No	No	No	Recovery	2009	14	Female	39	5	15	85	100	2	37	None	No	0	No	46	33000	204	DENV-1
2041	No	No	No	No	No	Recovery	2009	12	Male	27	5	0	0	200	3	37	Skin	Yes	2	No	54	48300	216	DENV-1
2042	No	No	No	No	No	Recovery	2009	10	Male	31	5	20	100	200	1	37	Skin	Yes	2	No	53	50000	143	DENV-1
2043	No	No	No	No	No	Recovery	2009	14	Male	44	4	10	80	200	2	37	Skin	Yes	2	No	52	21000	225	DENV-1
2044	No	Yes	No	No	No	Recovery	2009	5	Male	20	5	15	90	120	1	37	None	No	1	No	47	80000	95	Negative
2045	No	No	No	No	No	Recovery	2009	8	Female	20	5	15	80	110	2	37	Skin	No	1	No	40	91000	130	DENV-1
2046	No	No	No	No	No	Recovery	2009	14	Female	46	6	20	100	110	1	37	Mucose	No	0	No	49	22000	446	Negative
2047	Yes	Yes	Yes	No	No	Recovery	2009	3	Female	19	4	20	100	200	1	37	Skin	Yes	2	No	55	16000	125	DENV-2
2048	No	No	No	No	No	Recovery	2009	6	Female	28	6	20	90	120	1	37	Skin	Yes	2	No	51	82000	186	Negative
2049	No	No	No	No	No	Recovery	2009	6	Female	16	6	0	0	200	3	37	None	Yes	2	No	52	88000	114	DENV-1
2050	Yes	Yes	No	No	No	Recovery	2009	14	Female	40	5	20	80	100	2	38	Skin	Yes	1	No	50	10000	405	DENV-1
2051	No	No	No	No	No	Recovery	2009	13	Male	37	7	20	110	90	1	38	Skin	Yes	3	No	56	11000	215	DENV-1
2052	No	No	No	No	No	Recovery	2009	14	Female	40	5	20	100	90	1	37	None	Yes	2	No	47	84800	96	DENV-1
2053	No	Yes	No	No	No	Recovery	2009	7	Male	35	4	20	80	130	2	38	None	Yes	2	No	47	41000	533	DENV-1
2054	No	No	No	No	No	Recovery	2009	7	Female	20	4	15	85	130	2	37	Skin	Yes	2	No	45	28000	122	DENV-2
2055	No	No	No	No	No	Recovery	2009	8	Male	30	6	25	100	120	1	37	Skin	No	1	No	51	33000	NA	DENV-1
2056	No	No	No	No	No	Recovery	2009	8	Female	30	5	20	100	130	1	37	Skin	Yes	1	No	50	12000	121	DENV-2
2057	No	No	No	No	No	Recovery	2009	14	Male	40.5	6	20	90	80	1	37	Skin	Yes	2	No	50	15000	99	DENV-1
2059	No	No	No	No	No	Recovery	2009	6	Female	18	6	20	100	120	1	37	Skin	Yes	3	No	50	15000	485	Negative
2060	No	No	No	No	No	Recovery	2009	14	Male	48	5	20	85	70	2	37	Skin	Yes	1	No	55	9000	96	DENV-1
2061	No	No	No	No	No	Recovery	2009	12	Female	25	6	5	90	200	2	37	None	Yes	2	No	54	34000	105	DENV-1
2062	No	No	No	No	No	Recovery	2009	14	Female	45	5	10	85	100	2	37	Skin	Yes	1	No	52	21800	59	Negative
2063	No	No	No	No	No	Recovery	2009	10	Male	35	6	20	80	110	2	37.5	None	Yes	2	No	49	37000	445	Negative
2064	No	No	No	No	No	Recovery	2009	6	Female	21	4	20	100	130	1	37	Skin	Yes	2	No	54	32000	135	DENV-2
2065	No	Yes	No	No	No	Recovery	2009	6	Male	15	5	20	80	110	2	37	None	Yes	2	No	46	64000	93	DENV-1
2066	No	No	No	No	No	Recovery	2009	12	Male	38	5	20	80	100	2	37	None	Yes	2	No	56	10000	367	DENV-1
2067	No	No	No	No	No	Recovery	2009	9	Male	25	5	20	85	120	2	37	Skin	Yes	4	No	49	30000	347	DENV-1
2068	Yes	Yes	Yes	No	No	Recovery	2009	7	Male	40	5	15	90	110	1	37	Skin	Yes	1	No	47	77000	347	DENV-1
2069	Yes	Yes	No	No	No	Recovery	2009	13	Female	38	4	20	70	102	2	37	Skin	Yes	2	No	48	45300	174	DENV-1
2070	No	No	No	No	No	Recovery	2009	11	Male	55	6	20	100	110	1	37	Skin	No	0	No	52	24800	190	DENV-1
2071	No	No	No	No	No	Recovery	2009	14	Male	40	5	20	80	100	2	37	Skin	No	1	No	54	18700	62	DENV-2
2072	No	No	No	No	No	Recovery	2009	11	Female	27	4	20	85	120	2	37	Skin	Yes	2	No	46	16000	243	DENV-1
2073	No	No	No	No	No	Recovery	2009	9	Female	30	5	0	0	200	3	37	None	Yes	2	No	55	56000	82	DENV-1
2075	No	Yes	No	No	No	Recovery	2009	8	Female	23	5	20	90	110	1	37	Skin	Yes	2	No	52	31700	97	DENV-2
2076	No	No	No	No	No	Recovery	2009	12	Male	43	4	20	90	120	1	37.5	Skin	Yes	2	No	48	30100	330	DENV-1
2077	No	No	No	No	No	Recovery	2009	9	Male	20	7	30	70	110	2	37	Mucose	Yes	2	No	49	11000	288	Negative
2078	No	No	No	No	No	Recovery	2009	14	Female	40	6	20	70	110	2	37	Skin	No	0	No	55	117000	287	DENV-1
2079	No	No	No	No	No	Recovery	2009	12	Male	53	4	20	110	110	1	37	None	Yes	2	No	57	21000	145	DENV-1
2080	No	Yes	No	No	No	Recovery	2009	6	Male	25	6	20	100	120	1	37	Skin	Yes	3	No	48	26000	99	DENV-2
2081	No	No	No	No	No	Recovery	2009	10	Male	40	6	15	100	100	1	38	Skin	Yes	2	No	50	23300	90	Negative
2082	No	No	No	No	No	Recovery	2009	7	Female	32	6	15	85	90	2	37	Skin	Yes	2	No	46	34400	NA	DENV-1
2083	No	No	No	No	No	Recovery	2009	14	Male	65	5	20	100	110	1	37	Skin	Yes	2	No	48	13500	383	DENV-1
2084	Yes	Yes	Yes	Yes	Yes	Died	2009	6	Male	18	4	0	0	200	3	37	Skin	No	1	No	53	55800	840	DENV-1
2085	No	No	No	No	No	Recovery	2009	13	Male	45	5	20	80	200	2	37	None	Yes	2	No	53	17000	137	DENV-1
2086	No	No	No	No	No	Recovery	2009	12	Female	27	6	20	90	100	1	37	Skin	No	1	No	51	63000	64	DENV-1
2087	No	No	No	No	No	Recovery	2009	12	Male	25	5	20	100	114	1	37	Skin	Yes	3	No	49	43100	130	DENV-1
2088	Yes	Yes	Yes	Yes	Yes	Died	2009	3	Male	22	4	20	90	200	1	37	None	No	0	No	53	97000	131	DENV-1
2089	No	No	No	No	No	Recovery	2009	3	Female	15	5	20	80	140	1	37.5	None	No	1	No	45	19800	147	DENV-2
2090	No	No	No	No	No	Recovery	2009	7	Male	21	5	20	90	120	1	37	None	Yes	2	No	47	34100	216	DENV-1
2091	Yes	Yes	Yes	Yes	No	Recovery	2009	7	Female	21	5	20	80	120	2	37	Skin	Yes	2	No	50	30000	157	DENV-1
2092	Yes	Yes	Yes	Yes	No	Recovery	2009	5	Female	20	4	0	0	200	3	37	Skin	No	1	No	55	55600	44	DENV-2
2093	No	No	No	No	No	Recovery	2009	9	Male	52	5	10	100	130	1	37	Mucose	No	0	No	47	58000	218	DENV-1
2094	Yes	Yes	Yes	Yes	No	Recovery	2009	7	Male	27	5	20	90	120	1	37	None	Yes	2	No	42	1e+05	281	DENV-2
2095	No	No	No	No	No	Recovery	2009	5	Female	17	5	20	90	110	1	38	Skin	Yes	2	No	48	186000	NA	DENV-1
2096	No	No	No	No	No	Recovery	2009	12	Female	37	5	20	100	100	1	37	None	No	1	No	46	18200	101	DENV-2
2097	No	Yes	No	No	No	Recovery	2009	9	Male	27	4	20	110	130	1	37	None	Yes	3	No	55	30000	119	DENV-1
2098	No	No	No	No	No	Recovery	2009	11	Male	32	6	20	100	110	1	37	Skin	Yes	2	No	48	10000	136	DENV-1
2099	No	No	No	No	No	Recovery	2009	12	Male	76	6	20	110	120	1	37	Skin	No	1	No	56	25000	113	DENV-1
2100	No	No	No	No	No	Recovery	2009	10	Female	40	4	20	100	128	1	37	Skin	No	0	No	55	48000	195	DENV-2
2101	No	Yes	No	No	No	Recovery	2009	12	Male	30	6	20	90	94	1	37	None	No	2	No	44	48800	219	DENV-1
2102	No	Yes	No	No	No	Recovery	2009	12	Male	36	6	20	100	100	1	37	Skin	Yes	2	No	56	14000	84	DENV-1
2103	No	No	No	No	No	Recovery	2009	9	Female	28	5	20	90	130	1	37.6	Skin	Yes	2	No	45	46000	771	DENV-1
2104	No	No	No	No	No	Recovery	2009	13	Male	53	6	15	110	200	1	37	Skin	No	0	No	53	32000	252	DENV-1
2105	No	No	No	No	No	Recovery	2009	8	Female	30	6	20	80	114	2	37	Skin	No	0	No	46	25000	133	DENV-1
2106	No	Yes	No	No	No	Recovery	2009	9	Male	26	5	20	90	110	1	37	Skin	No	1	No	47	86000	104	DENV-2
2107	No	No	No	No	No	Recovery	2009	14	Female	50	5	15	90	110	1	39	Skin	No	0	No	50	37000	173	DENV-1
2108	No	No	No	No	No	Recovery	2009	14	Male	41	7	20	90	100	1	37	Skin	No	0	No	53	7010	30	Negative
2109	No	No	No	No	No	Recovery	2009	7	Female	30	6	20	80	140	2	37	Skin	Yes	2	No	50	25000	86	DENV-2
2110	No	No	No	No	No	Recovery	2009	13	Female	37	6	20	90	140	1	37	Skin	Yes	2	No	52	15000	223	DENV-2
2111	No	No	No	No	No	Recovery	2009	6	Male	25	5	20	90	110	1	37	Skin	No	0	No	49	52100	364	DENV-1
2112	No	No	No	No	No	Recovery	2009	10	Male	45	6	20	100	110	1	37	Skin	Yes	2	No	52	67000	883	DENV-1
2113	No	Yes	No	No	No	Recovery	2009	12	Female	41	4	20	95	110	1	39.5	Skin	Yes	2	No	49	17000	278	DENV-1
2114	Yes	Yes	No	No	No	Recovery	2009	10	Male	23	4	20	90	110	1	38	Skin	Yes	3	No	47	38000	708	DENV-1
2115	No	No	No	No	No	Recovery	2009	10	Male	30	6	20	90	110	1	37	Skin	Yes	2	No	53	30000	134	Negative
2116	Yes	Yes	No	No	No	Recovery	2009	4	Male	24	4	20	100	120	1	37	None	No	0	No	58	70200	72	Negative
2117	No	No	No	No	No	Recovery	2009	10	Female	35.5	5	15	90	100	1	37	Skin	No	0	No	41	20300	128	DENV-1
2118	No	Yes	No	No	No	Recovery	2009	12	Male	32	5	20	100	128	1	37	Skin	Yes	0	No	55	16600	NA	DENV-2
2119	No	No	No	No	No	Recovery	2009	14	Male	41	4	20	80	80	2	37	None	No	0	No	47	41000	49	DENV-1
2120	No	No	No	No	No	Recovery	2009	13	Male	30	5	20	90	200	1	37	Skin	Yes	1	No	50	46000	NA	DENV-1
2121	No	No	No	No	No	Recovery	2009	8	Male	20	6	20	80	120	2	37	Skin	No	0	No	53	30000	69	Negative
2122	No	No	No	No	No	Recovery	2009	7	Female	27	6	20	90	100	1	37	Skin	Yes	2	No	53	11100	67	Negative
2123	No	No	No	No	No	Recovery	2009	11	Female	41	5	20	90	96	1	37	Skin	No	1	No	49	51100	79	DENV-1
337	No	No	No	No	No	Recovery	2003	12	Male	47	3	20	90	100	1	37	Skin	Yes	2	No	48	74900	NA	DENV-2
338	No	No	No	No	No	Recovery	2003	10	Female	29	4	20	100	120	1	37	Skin	Yes	2	No	51	11600	NA	DENV-2
340	No	No	No	No	No	Recovery	2003	6	Male	18	4	0	0	200	3	37	None	Yes	2	No	41	28000	NA	DENV-2
341	No	No	No	No	No	Recovery	2003	13	Male	29.4	5	10	115	80	1	37	Skin	Yes	1	No	45	42000	NA	DENV-2
343	Yes	Yes	No	No	No	Recovery	2003	4	Female	16	4	15	90	124	1	38	None	Yes	1	No	50	90900	NA	DENV-2
344	No	No	No	No	No	Recovery	2003	11	Male	29	3	20	90	120	1	37	Skin	Yes	0	No	44.8	40800	NA	DENV-2
347	No	Yes	No	No	No	Recovery	2003	8	Female	20	5	15	90	200	1	37.2	Mucose	Yes	2	No	51	29300	NA	DENV-2
350	Yes	Yes	No	No	No	Recovery	2003	14	Female	25	4	10	90	120	1	37	Skin	Yes	2	No	53	14000	NA	DENV-2
351	No	No	No	No	No	Recovery	2003	11	Male	40	4	15	95	120	1	37	Skin	No	NA	No	44	32000	NA	DENV-1
354	Yes	Yes	No	No	No	Recovery	2004	12	Male	28	5	15	80	120	2	37	Skin	Yes	3	No	51	28000	NA	DENV-2
356	Yes	Yes	Yes	No	No	Recovery	2004	5	Female	20	5	15	100	140	1	37	Skin	Yes	1	No	51	62000	NA	Negative
357	No	No	No	No	No	Recovery	2004	8	Male	17.5	5	20	100	120	1	37	Skin	Yes	1	No	43	40000	NA	DENV-2
361	No	No	No	No	No	Recovery	2004	10	Male	32	5	15	95	100	1	37	Skin	Yes	2	No	54	56000	NA	Negative
363	No	Yes	No	No	No	Recovery	2004	14	Male	40	4	20	100	130	1	37	Skin	Yes	2	No	53	25300	NA	NA
364	Yes	Yes	No	No	No	Recovery	2004	7	Female	14	6	10	80	200	2	37	None	Yes	2	No	48	23700	NA	NA
365	Yes	Yes	No	No	No	Recovery	2004	14	Male	41	6	15	95	200	1	37	Skin	Yes	2	No	54	6390	NA	NA
366	No	No	No	No	No	Recovery	2004	8	Female	18	5	20	100	110	1	37	None	Yes	2	No	53	20300	NA	NA
367	No	Yes	No	No	No	Recovery	2004	7	Male	15	6	20	100	120	1	37	Skin	Yes	2	No	43	26800	NA	NA
368	No	No	No	No	No	Recovery	2004	13	Female	30	5	20	100	125	1	37	Skin	Yes	2	No	44	NA	NA	NA
369	No	Yes	No	No	No	Recovery	2004	9	Male	26.5	4	10	80	200	2	37	Skin	Yes	2	No	44	125000	NA	NA
370	No	Yes	No	No	No	Recovery	2004	9	Female	26	5	20	100	100	1	38	Skin	Yes	1	No	48	19400	NA	Negative
371	No	Yes	No	No	No	Recovery	2004	10	Female	32	4	20	100	200	1	37	Skin	Yes	2	No	51	13600	NA	NA
372	No	No	No	No	No	Recovery	2004	12	Female	33	5	15	90	130	1	37	None	Yes	2	No	49	27500	NA	NA
373	No	No	No	No	No	Recovery	2004	10	Female	26	5	20	90	120	1	37	Skin	Yes	2	No	52	30000	NA	DENV-2
374	No	No	No	No	No	Recovery	2004	7	Male	18	4	20	85	120	2	37	Skin	Yes	2	No	46	25000	NA	DENV-2
375	No	No	No	No	No	Recovery	2004	7	Female	18	5	20	110	120	1	37	Skin	Yes	2	No	47	17000	NA	DENV-2
376	No	No	No	No	No	Recovery	2004	14	Male	28	6	15	100	120	1	37	Skin	Yes	NA	No	46	52000	NA	Negative
377	No	No	No	No	No	Recovery	2004	10	Male	24	3	15	100	200	1	37.5	Skin	Yes	2	No	45	17700	NA	DENV-2
378	Yes	Yes	Yes	Yes	No	Recovery	2004	8	Male	22	5	15	110	120	1	38	Skin	Yes	2	No	42	34800	NA	DENV-2
379	No	No	No	No	No	Recovery	2004	14	Female	40	5	20	100	200	1	37	Mucose	Yes	2	No	49	20800	NA	DENV-2
380	No	No	No	No	No	Recovery	2004	10	Female	19	4	20	110	120	1	37	Skin	Yes	1	No	45	48300	NA	DENV-2
381	No	No	No	No	No	Recovery	2004	9	Female	27	7	20	100	120	1	37	Skin	Yes	2	No	54	37800	NA	DENV-2
382	No	No	No	No	No	Recovery	2004	6	Female	16	6	20	90	120	1	37	Skin	Yes	2	NA	43	30900	NA	DENV-2
383	No	No	No	No	No	Recovery	2004	12	Female	27.5	4	20	100	140	1	37	Skin	Yes	2	No	40	75300	NA	DENV-2
384	No	No	No	No	No	Recovery	2004	12	Male	47	4	20	100	200	1	37	Skin	Yes	2	No	57	22700	NA	DENV-2
385	No	No	No	No	No	Recovery	2004	10	Male	45	5	20	100	110	1	37	Skin	Yes	2	No	46	14100	NA	DENV-2
386	No	Yes	No	No	No	Recovery	2004	10	Female	45	4	15	110	120	1	37	Skin	No	0	No	49	36000	NA	DENV-2
387	No	No	No	No	No	Recovery	2004	9	Female	35	5	15	105	108	1	37	Skin	Yes	2	No	48	25600	NA	DENV-2
388	Yes	Yes	No	No	No	Recovery	2004	8	Male	19	4	20	100	200	1	37	Mucose	Yes	2	No	47	54000	NA	DENV-2
389	No	No	No	No	No	Recovery	2004	9	Female	29	4	15	85	130	2	37	Skin	Yes	1.5	No	54	30300	NA	DENV-2
390	Yes	Yes	No	No	No	Recovery	2004	9	Female	15	5	0	0	200	3	37	Skin	Yes	2	No	48	22000	NA	DENV-2
391	No	Yes	No	No	No	Recovery	2004	10	Female	33	6	0	0	200	3	37	Skin	Yes	2	No	48	30000	NA	DENV-1
392	No	No	No	No	No	Recovery	2004	8	Male	19	3	10	90	200	1	37	Skin	Yes	2	No	40	65300	NA	DENV-3
393	No	No	No	No	No	Recovery	2004	11	Male	30	5	20	100	100	1	37	Skin	Yes	2	No	51	42200	NA	DENV-2
394	No	No	No	No	No	Recovery	2004	8	Female	28	5	20	110	200	1	37	Skin	Yes	3	No	48	40000	NA	DENV-2
395	No	No	No	No	No	Recovery	2004	12	Male	33	4	15	115	130	1	37	None	Yes	2	No	49	41900	NA	DENV-2
396	No	No	No	No	No	Recovery	2004	10	Male	24	6	20	110	100	1	38	None	No	0	No	49	17400	NA	DENV-2
397	No	Yes	No	No	No	Recovery	2004	10	Female	30	4	20	105	130	1	37	Skin	Yes	2	No	48	36200	NA	DENV-2
398	Yes	Yes	Yes	Yes	No	Recovery	2004	6	Female	17.5	3	20	100	80	1	37	None	Yes	2	No	38	66200	NA	DENV-2
399	No	No	No	No	No	Recovery	2004	13	Male	39	5	0	0	200	3	37	None	Yes	2	No	48	38000	NA	DENV-2
