# Supplementary material for: A Prognostic Model for Development of Profound Shock among Children Presenting with Dengue Shock Syndrome
Source: PLoS One. 2015 May 6;10(5):e0126134. doi: 10.1371/journal.pone.0126134 (PMC4422752; doi:10.1371/journal.pone.0126134)
Supplement: S2 File — (ZIP) [file pone.0126134.s002.zip › data_description.txt]

The dataset contains observational data of 1207 children with DSS in the DF cohort. 

Variables:
- st_no		: Patient study number
- profound	: Profound DSS (Yes, No)
- reshock		: Recurrent shock (Yes, No)
- inotrop		: Require inotropic drus (Yes, No)
- severe_bleed	: Severe bleeding during hospitalization (Yes, No)
- organ_failure	: Organ failure during hospitalization (Yes, No)
- survive		: Survival status during hospitalization (Died, Recovery)
- year		: Year of enrolment
- age		: Age at enrolment (year)
- sex		: Gender (Female, Male)
- wt 		: Weight at enrolment (kg)
- day_ill  		: Day of illness at enrolment
- pp		: Pulse pressure at enrolment (mmHg)
- sys_bp		: Systolic blood pressure at enrolment (mmHg)
- pulse		: Pulse rate at enrolment (count per minute)
- hemo		: Hemodynamic index at enrolment (1, 2, 3)
- temp		: Temperature at enrolment (0C)
- bleed_exam	: Type of bleeding at enrolment (None, Skin, Mucose)
- abtend		: Abdominal tenderness at enrolment (Yes, No)
- liver		: Liver size at enrolment
- ascite_ef	f 	: Ascites or pleural effusion at enrolment (Yes, No)
- hct		: Haematocrit level at enrolment (%)
- plt		: Platelet count at enrolment (cells/mm3)
- AST		: Aspartate aminotransferase level at enrolment (IU/L)
- PCRserotype	: DENV serotype determined by PCR (DENV-1, DENV-2, DENV-3, DENV-4, Mixed, Negative)


-----
Data source: Dr. Bridget Wills <bwills@oucru.org>
Disclaimer:
- Use of this data should be for the purpose of medical research to advance understanding of scientific questions only.
- When publishing any analysis or results which makes use of this data, please acknowledge the contribution of Hospital for Tropical Diseases and OUCRU and cite this original paper.
- For any secondary analysis that relies heavily on this dataset, please consider contacting the corresponding author for input and potential co-authorship
